# Supplementary material for: Programming bulk enzyme heterojunctions for biosensor development with tetrahedral DNA framework
Source: Nat Commun. 2020 Feb 11;11:838. doi: 10.1038/s41467-020-14664-8 (PMC7012893; doi:10.1038/s41467-020-14664-8)
Supplement: Supplementary file 4 — Supplementary Data 1 [file 41467_2020_14664_MOESM4_ESM.xlsx]

## Sheet: Sheet1
DNA sequences for TDN and TDN-enzyme conjugation
DNA name	Sequences (5`-3`)
17A1	ACATTCCTAAGTCTGAAACATTACAGCTTGCTACACGAGAAGAGCCGCCATAGTAAAAAAAAAAAAAAAAAAAAAAAAAAAAAAAAA
17A2	ACATTCCTAAGTCTGAAACATTACAGCTTGCTACACGAGAAGAGCCGCCATAGTAAAAAAAAAAAAACCACCACCACCACCACCA
17A3	ACATTCCTAAGTCTGAAACATTACAGCTTGCTACACGAGAAGAGCCGCCATAGTAAAAAAAAAAAACCCAACGTGTTTAGAGGAAC
17A4	ACATTCCTAAGTCTGAAACATTACAGCTTGCTACACGAGAAGAGCCGCCATAGTATTTATTGGGAGGGATTGGGTGGG (sequences marked with red color are modified with 2'-O-Methyl)
G-Quadruplex	TTTATTGGGAGGGATTGGGTGGG (sequences marked with red color are modified with 2'-O-Methyl)
17B	SH-TATCACCAGGCAGTTGACAGTGTAGCAAGCTGTAATAGATGCGAGGGTCCAATAC
17B-MB	SH-TATCACCAGGCAGTTGACAGTGTAGCAAGCTGTAATAGATGCGAGGGTCCAATACTTT-MB
17C	SH-TCAACTGCCTGGTGATAAAACGACACTACGTGGGAATCTACTATGGCGGCTCTTC
17C-Fc	SH-TCAACTGCCTGGTGATAAAACGACACTACGTGGGAATCTACTATGGCGGCTCTTCTTT-Fc
17D	SH-TTCAGACTTAGGAATGTGCTTCCCACGTAGTGTCGTTTGTATTGGACCCTCGCAT
L1	SH-TTTTTTTTTTTTTTTTTTTTTTTTTTT
L2	SH-TTTTTTTTTGGTGGTGGTGGTGGTGGT
L3	SH-TTTTTTTTTGTTCCTCTAAACACGTTGGG
37A1	SH-CCCTGTACTGGCTAGGAATTCACGTTTTAATCTGGGCTTTGGGTTAAGAAACTCCCCG
37A2	CGCTGGAGGCGCATCACCGTTTGCGTATGTGTTCTGTGCGGCCTGCCGTCCCGTGTGGG
37A2-Fc	CGCTGGAGGCGCATCACCGTTTGCGTATGTGTTCTGTGCGGCCTGCCGTCCCGTGTGGGTTT-Fc
37B1	SH-CGGTGATGCGCCTCCAGCGCGGGGAGTTTCTTAACCCTTTCCGACTTACAAGAGCCGG
37B2	GCGAGACTCAGGTGGTGCCTTTGGCATTCGACCAGGAGATATCGCGTTCAGCTATGCCC
37B2-MB	GCGAGACTCAGGTGGTGCCTTTGGCATTCGACCAGGAGATATCGCGTTCAGCTATGCCCTTT-Fc
37C1	SH-CCCATGAGAATAATACCGCCGATTTACGTCAGTCCGGTTTCCCACACGGGACGGCAGGC
37C2	CGCACAGAACACATACGCTTTGGGCATAGCTGAACGCGATATCTCCTGGTCGAATGCC
37D1	SH-GCCCAGATTAAAACGTGAATTCCTAGCCAGTACAGGGTTTCCGGACTGACGTAAATCGG
37D2-1	CGGTATTATTCTCATGGGTTTGGCACCACCTGAGTCTCGCCCGGCTCTTGTAAGTCGGAAAAAAAAAAAAAAAAAAAAAAAAAAAAAAAAA
37D2-2	CGGTATTATTCTCATGGGTTTGGCACCACCTGAGTCTCGCCCGGCTCTTGTAAGTCGGAAAAAAAAAAAAACCACCACCACCACCACCA
A1-SH	SH-TTTTTTAAAAAAAAAAAAAAAAAAAAAAAAAAA
A2-SH	SH- TTTTTTTTTTTTACCACCACCACCACCACCA
17/37-A	SH-CCCTGTACTGGCTAGGAATTCACGTTTTAATCTTTGGGTTAAGAAACTCCCCTTTGCGTATGTGTTCTGTGCGGCCTGCCGTCCCGTGTGGG
17/37-B	SH-GGGGAGTTTCTTAACCCTTTCCGACTTACAAGAGCCGGGCGAGACTCAGGTGTTTGGCATTCGACCAGGAGATATCGCGTTCAGCTATGCCC
17/37-D1	GATTAAAACGTGAATTCCTAGCCAGTACAGGGTTTCCGGACTGACGTAAATCGG
17/37-D2-1	CGGTATTATTCTCATGGGTTTCACCTGAGTCTCGCCCGGCTCTTGTAAGTCGGAAAAAAAAAAAAAAAAAAAAAAAAAAAAAAAAA
17/37-D2-2	CGGTATTATTCTCATGGGTTTCACCTGAGTCTCGCCCGGCTCTTGTAAGTCGGAAAAAAAAAAAAACCACCACCACCACCACCA
