# Supplementary material for: Programming bulk enzyme heterojunctions for biosensor development with tetrahedral DNA framework
Source: Nat Commun. 2020 Feb 11;11:838. doi: 10.1038/s41467-020-14664-8 (PMC7012893; doi:10.1038/s41467-020-14664-8)
Supplement: Supplementary file 5 — Supplementary Data 2 [file 41467_2020_14664_MOESM5_ESM.xlsx]

## Sheet: Sheet1
DNA sequences for origami and origami-enzyme conjugation
number	DNA sequence (5` - 3`)
1	CAAGCCCAATAGGAAC CCATGTACAAACAGTT
2	AATGCCCCGTAACAGT GCCCGTATCTCCCTCA
3	TGCCTTGACTGCCTAT TTCGGAACAGGGATAG
4	GAGCCGCCCCACCACC GGAACCGCGACGGAAA
5	AACCAGAGACCCTCAG AACCGCCAGGGGTCAG
6	TTATTCATAGGGAAGG TAAATATT CATTCAGT
7	CATAACCCGAGGCATA GTAAGAGC TTTTTAAG
8	ATTGAGGGTAAAGGTG AATTATCAATCACCGG
9	AAAAGTAATATCTTAC CGAAGCCCTTCCAGAG
10	GCAATAGCGCAGATAG CCGAACAATTCAACCG
11	CCTAATTTACGCTAAC GAGCGTCTAATCAATA
12	TCTTACCAGCCAGTTA CAAAATAAATGAAATA
13	ATCGGCTGCGAGCATG TAGAAACCTATCATAT
14	CTAATTTATCTTTCCT TATCATTCATCCTGAA
15	GCGTTATAGAAAAAGC CTGTTTAG AAGGCCGG
16	GCTCATTTTCGCATTA AATTTTTG AGCTTAGA
17	AATTACTACAAATTCT TACCAGTAATCCCATC
18	TTAAGACGTTGAAAAC ATAGCGATAACAGTAC
19	TAGAATCCCTGAGAAG AGTCAATAGGAATCAT
20	CTTTTACACAGATGAA TATACAGTAAACAATT
21	TTTAACGTTCGGGAGA AACAATAATTTTCCCT
22	CGACAACTAAGTATTA GACTTTACAATACCGA
23	GGATTTAGCGTATTAA ATCCTTTGTTTTCAGG
24	ACGAACCAAAACATCG CCATTAAA TGGTGGTT
25	GAACGTGGCGAGAAAG GAAGGGAA CAAACTAT
26	TAGCCCTACCAGCAGA AGATAAAAACATTTGA
27	CGGCCTTGCTGGTAAT ATCCAGAACGAACTGA
28	CTCAGAGCCACCACCC TCATTTTCCTATTATT
29	CTGAAACAGGTAATAA GTTTTAACCCCTCAGA
30	AGTGTACTTGAAAGTA TTAAGAGGCCGCCACC
31	GCCACCACTCTTTTCA TAATCAAACCGTCACC
32	GTTTGCCACCTCAGAG CCGCCACCGATACAGG
33	GACTTGAGAGACAAAA GGGCGACAAGTTACCA
34	AGCGCCAACCATTTGG GAATTAGATTATTAGC
35	GAAGGAAAATAAGAGC AAGAAACAACAGCCAT
36	GCCCAATACCGAGGAA ACGCAATAGGTTTACC
37	ATTATTTAACCCAGCT ACAATTTTCAAGAACG
38	TATTTTGCTCCCAATC CAAATAAGTGAGTTAA
39	GGTATTAAGAACAAGA AAAATAATTAAAGCCA
40	TAAGTCCTACCAAGTA CCGCACTCTTAGTTGC
41	ACGCTCAAAATAAGAA TAAACACCGTGAATTT
42	AGGCGTTACAGTAGGG CTTAATTGACAATAGA
43	ATCAAAATCGTCGCTA TTAATTAACGGATTCG
44	CTGTAAATCATAGGTC TGAGAGACGATAAATA
45	CCTGATTGAAAGAAAT TGCGTAGACCCGAACG
46	ACAGAAATCTTTGAAT ACCAAGTTCCTTGCTT
47	TTATTAATGCCGTCAA TAGATAATCAGAGGTG
48	AGATTAGATTTAAAAG TTTGAGTACACGTAAA
49	AGGCGGTCATTAGTCT TTAATGCGCAATATTA
50	GAATGGCTAGTATTAA CACCGCCTCAACTAAT
51	CCGCCAGCCATTGCAA CAGGAAAAATATTTTT
52	CCCTCAGAACCGCCAC CCTCAGAACTGAGACT
53	CCTCAAGAATACATGG CTTTTGATAGAACCAC
54	TAAGCGTCGAAGGATT AGGATTAGTACCGCCA
55	CACCAGAGTTCGGTCA TAGCCCCCGCCAGCAA
56	TCGGCATTCCGCCGCC AGCATTGACGTTCCAG
57	AATCACCAAATAGAAA ATTCATATATAACGGA
58	TCACAATCGTAGCACC ATTACCATCGTTTTCA
59	ATACCCAAGATAACCC ACAAGAATAAACGATT
60	ATCAGAGAAAGAACTG GCATGATTTTATTTTG
61	TTTTGTTTAAGCCTTA AATCAAGAATCGAGAA
62	AGGTTTTGAACGTCAA AAATGAAAGCGCTAAT
63	CAAGCAAGACGCGCCT GTTTATCAAGAATCGC
64	AATGCAGACCGTTTTT ATTTTCATCTTGCGGG
65	CATATTTAGAAATACC GACCGTGTTACCTTTT
66	AATGGTTTACAACGCC AACATGTAGTTCAGCT
67	TAACCTCCATATGTGA GTGAATAAACAAAATC
68	AAATCAATGGCTTAGG TTGGGTTACTAAATTT
69	GCGCAGAGATATCAAA ATTATTTGACATTATC
70	AACCTACCGCGAATTA TTCATTTCCAGTACAT
71	ATTTTGCGTCTTTAGG AGCACTAAGCAACAGT
72	CTAAAATAGAACAAAG AAACCACCAGGGTTAG
73	GCCACGCTATACGTGG CACAGACAACGCTCAT
74	GCGTAAGAGAGAGCCA GCAGCAAAAAGGTTAT
75	GGAAATACCTACATTT TGACGCTCACCTGAAA
76	TATCACCGTACTCAGG AGGTTTAGCGGGGTTT
77	TGCTCAGTCAGTCTCT GAATTTACCAGGAGGT
78	GGAAAGCGACCAGGCG GATAAGTGAATAGGTG
79	TGAGGCAGGCGTCAGA CTGTAGCGTAGCAAGG
80	TGCCTTTAGTCAGACG ATTGGCCTGCCAGAAT
81	CCGGAAACACACCACG GAATAAGTAAGACTCC
82	ACGCAAAGGTCACCAA TGAAACCAATCAAGTT
83	TTATTACGGTCAGAGG GTAATTGAATAGCAGC
84	TGAACAAACAGTATGT TAGCAAACTAAAAGAA
85	CTTTACAGTTAGCGAA CCTCCCGACGTAGGAA
86	GAGGCGTTAGAGAATA ACATAAAAGAACACCC
87	TCATTACCCGACAATA AACAACATATTTAGGC
88	CCAGACGAGCGCCCAA TAGCAAGCAAGAACGC
89	AGAGGCATAATTTCAT CTTCTGACTATAACTA
90	TTTTAGTTTTTCGAGC CAGTAATAAATTCTGT
91	TATGTAAACCTTTTTT AATGGAAAAATTACCT
92	TTGAATTATGCTGATG CAAATCCACAAATATA
93	GAGCAAAAACTTCTGA ATAATGGAAGAAGGAG
94	TGGATTATGAAGATGA TGAAACAAAATTTCAT
95	CGGAATTATTGAAAGG AATTGAGGTGAAAAAT
96	ATCAACAGTCATCATA TTCCTGATTGATTGTT
97	CTAAAGCAAGATAGAA CCCTTCTGAATCGTCT
98	GCCAACAGTCACCTTG CTGAACCTGTTGGCAA
99	GAAATGGATTATTTAC ATTGGCAGACATTCTG
100	TTTT TATAAGTA TAGCCCGGCCGTCGAG
101	AGGGTTGA TTTT ATAAATCC TCATTAAATGATATTC
102	ACAAACAA TTTT AATCAGTA GCGACAGATCGATAGC
103	AGCACCGT TTTT TAAAGGTG GCAACATAGTAGAAAA
104	TACATACA TTTT GACGGGAG AATTAACTACAGGGAA
105	GCGCATTA TTTT GCTTATCC GGTATTCTAAATCAGA
106	TATAGAAG TTTT CGACAAAA GGTAAAGTAGAGAATA
107	TAAAGTAC TTTT CGCGAGAA AACTTTTTATCGCAAG
108	ACAAAGAA TTTT ATTAATTA CATTTAACACATCAAG
109	AAAACAAA TTTT TTCATCAA TATAATCCTATCAGAT
110	GATGGCAA TTTT AATCAATA TCTGGTCACAAATATC
111	AAACCCTC TTTT ACCAGTAA TAAAAGGGATTCACCA GTCACACG TTTT
112	CCGAAATCCGAAAATC CTGTTTGAAGCCGGAA
113	CCAGCAGGGGCAAAAT CCCTTATAAAGCCGGC
114	GCATAAAGTTCCACAC AACATACGAAGCGCCA
115	GCTCACAATGTAAAGC CTGGGGTGGGTTTGCC
116	TTCGCCATTGCCGGAA ACCAGGCATTAAATCA
117	GCTTCTGGTCAGGCTG CGCAACTGTGTTATCC
118	GTTAAAATTTTAACCA ATAGGAACCCGGCACC
119	AGACAGTCATTCAAAA GGGTGAGAAGCTATAT
120	AGGTAAAGAAATCACC ATCAATATAATATTTT
121	TTTCATTTGGTCAATA ACCTGTTTATATCGCG
122	TCGCAAATGGGGCGCG AGCTGAAATAATGTGT
123	TTTTAATTGCCCGAAA GACTTCAAAACACTAT
124	AAGAGGAACGAGCTTC AAAGCGAAGATACATT
125	GGAATTACTCGTTTAC CAGACGACAAAAGATT
126	GAATAAGGACGTAACA AAGCTGCTCTAAAACA
127	CCAAATCACTTGCCCT GACGAGAACGCCAAAA
128	CTCATCTTGAGGCAAA AGAATACAGTGAATTT
129	AAACGAAATGACCCCC AGCGATTATTCATTAC
130	CTTAAACATCAGCTTG CTTTCGAGCGTAACAC
131	TCGGTTTAGCTTGATA CCGATAGTCCAACCTA
132	TGAGTTTCGTCACCAG TACAAACTTAATTGTA
133	CCCCGATTTAGAGCTT GACGGGGAAATCAAAA
134	GAATAGCCGCAAGCGG TCCACGCTCCTAATGA
135	GAGTTGCACGAGATAG GGTTGAGTAAGGGAGC
136	GTGAGCTAGTTTCCTG TGTGAAATTTGGGAAG
137	TCATAGCTACTCACAT TAATTGCGCCCTGAGA
138	GGCGATCGCACTCCAG CCAGCTTTGCCATCAA
139	GAAGATCGGTGCGGGC CTCTTCGCAATCATGG
140	AAATAATTTTAAATTG TAAACGTTGATATTCA
141	GCAAATATCGCGTCTG GCCTTCCTGGCCTCAG
142	ACCGTTCTAAATGCAA TGCCTGAGAGGTGGCA
143	TATATTTTAGCTGATA AATTAATGTTGTATAA
144	TCAATTCTTTTAGTTT GACCATTACCAGACCG
145	CGAGTAGAACTAATAG TAGTAGCAAACCCTCA
146	GAAGCAAAAAAGCGGA TTGCATCAGATAAAAA
147	TCAGAAGCCTCCAACA GGTCAGGATCTGCGAA
148	CCAAAATATAATGCAG ATACATAAACACCAGA
149	CATTCAACGCGAGAGG CTTTTGCATATTATAG
150	ACGAGTAGTGACAAGA ACCGGATATACCAAGC
151	AGTAATCTTAAATTGG GCTTGAGAGAATACCA
152	GCGAAACATGCCACTA CGAAGGCATGCGCCGA
153	ATACGTAAAAGTACAA CGGAGATTTCATCAAG
154	CAATGACACTCCAAAA GGAGCCTTACAACGCC
155	AAAAAAGGACAACCAT CGCCCACGCGGGTAAA
156	TGTAGCATTCCACAGA CAGCCCTCATCTCCAA
157	GTAAAGCACTAAATCG GAACCCTAGTTGTTCC
158	AGTTTGGAGCCCTTCA CCGCCTGGTTGCGCTC
159	AGCTGATTACAAGAGT CCACTATTGAGGTGCC
160	ACTGCCCGCCGAGCTC GAATTCGTTATTACGC
161	CCCGGGTACTTTCCAG TCGGGAAACGGGCAAC
162	CAGCTGGCGGACGACG ACAGTATCGTAGCCAG
163	GTTTGAGGGAAAGGGG GATGTGCTAGAGGATC
164	CTTTCATCCCCAAAAA CAGGAAGACCGGAGAG
165	AGAAAAGCAACATTAA ATGTGAGCATCTGCCA
166	GGTAGCTAGGATAAAA ATTTTTAGTTAACATC
167	CAACGCAATTTTTGAG AGATCTACTGATAATC
168	CAATAAATACAGTTGA TTCCCAATTTAGAGAG
169	TCCATATACATACAGG CAAGGCAACTTTATTT
170	TACCTTTAAGGTCTTT ACCCTGACAAAGAAGT
171	CAAAAATCATTGCTCC TTTTGATAAGTTTCAT
172	TTTGCCAGATCAGTTG AGATTTAGTGGTTTAA
173	AAAGATTCAGGGGGTA ATAGTAAACCATAAAT
174	TTTCAACTATAGGCTG GCTGACCTTGTATCAT
175	CCAGGCGCTTAATCAT TGTGAATTACAGGTAG
176	CGCCTGATGGAAGTTT CCATTAAACATAACCG
177	TTTCATGAAAATTGTG TCGAAATCTGTACAGA
178	ATATATTCTTTTTTCA CGTTGAAAATAGTTAG
179	AATAATAAGGTCGCTG AGGCTTGCAAAGACTT
180	CGTAACGATCTAAAGT TTTGTCGTGAATTGCG
181	ACCCAAATCAAGTTTT TTGGGGTCAAAGAACG
182	TGGACTCCCTTTTCAC CAGTGAGACCTGTCGT
183	TGGTTTTTAACGTCAA AGGGCGAAGAACCATC
184	GCCAGCTGCCTGCAGG TCGACTCTGCAAGGCG
185	CTTGCATGCATTAATG AATCGGCCCGCCAGGG
186	ATTAAGTTCGCATCGT AACCGTGCGAGTAACA
187	TAGATGGGGGGTAACG CCAGGGTTGTGCCAAG
188	ACCCGTCGTCATATGT ACCCCGGTAAAGGCTA
189	CATGTCAAGATTCTCC GTGGGAACCGTTGGTG
190	GCGACGACCTGACGACATAGTTTTCAGGTCACTTTTGCGGGAGAAGCAGAATTAG
191	GCGACGACCTGACGACATAGTTTCTGTAATATTGCCTGAGAGTCTGGAAAACTAG
192	GCGACGACCTGACGACATAGTTTCAAAATTAAAGTACGGTGTCTGGAAGAGGTCA
193	GCGACGACCTGACGACATAGTTTTGCAACTAAGCAATAAAGCCTCAGTTATGACC
194	TTTTTGCGCAGAAAAC GAGAATGAATGTTTAG
195	AAACAGTTGATGGCTT AGAGCTTATTTAAATA
196	ACTGGATAACGGAACA ACATTATTACCTTATG
197	ACGAACTAGCGTCCAA TACTGCGGAATGCTTT
198	CGATTTTAGAGGACAG ATGAACGGCGCGACCT
199	CTTTGAAAAGAACTGG CTCATTATTTAATAAA
200	GCTCCATGAGAGGCTT TGAGGACTAGGGAGTT
201	ACGGCTACTTACTTAG CCGGAACGCTGACCAA
202	AAAGGCCGAAAGGAAC AACTAAAGCTTTCCAG
203	GAGAATAGCTTTTGCG GGATCGTCGGGTAGCA
204	ACGTTAGTAAATGAAT TTTCTGTAAGCGGAGT
205	TTTT CGATGGCC CACTACGTAAACCGTC
206	TATCAGGG TTTT CGGTTTGC GTATTGGGAACGCGCG
207	GGGAGAGG TTTT TGTAAAAC GACGGCCATTCCCAGT
208	CACGACGT TTTT GTAATGGG ATAGGTCAAAACGGCG
209	GATTGACC TTTT GATGAACG GTAATCGTAGCAAACA
210	AGAGAATC TTTT GGTTGTAC CAAAAACAAGCATAAA
211	GCTAAATC TTTT CTGTAGCT CAACATGTATTGCTGA
212	ATATAATG TTTT CATTGAAT CCCCCTCAAATCGTCA
213	TAAATATT TTTT GGAAGAAA AATCTACGACCAGTCA
214	GGACGTTG TTTT TCATAAGG GAACCGAAAGGCGCAG
215	ACGGTCAA TTTT GACAGCAT CGGAACGAACCCTCAG
216	CAGCGAAAA TTTT ACTTTCA ACAGTTTCTGGGATTT
new-39	GTTCCTCTAAACACGTTGGGTTTGGTATTAAGAACAAGAAAAATAATTAAAGCCA
new-40	GTTCCTCTAAACACGTTGGGTTTTAAGTCCTACCAAGTACCGCACTCTTAGTTGC
new-42	GTTCCTCTAAACACGTTGGGTTTAGGCGTTACAGTAGGGCTTAATTGACAATAGA
new-41	GTTCCTCTAAACACGTTGGGTTTACGCTCAAAATAAGAATAAACACCGTGAATTT
new-169	GTTCCTCTAAACACGTTGGGTTTTCCATATACATACAGGCAAGGCAACTTTATTT
new-168	GTTCCTCTAAACACGTTGGGTTTCAATAAATACAGTTGATTCCCAATTTAGAGAG
new-166	GTTCCTCTAAACACGTTGGGTTTGGTAGCTAGGATAAAAATTTTTAGTTAACATC
new-167	GTTCCTCTAAACACGTTGGGTTTCAACGCAATTTTTGAGAGATCTACTGATAATC
new-120	GTTCCTCTAAACACGTTGGGTTTAGGTAAAGAAATCACCATCAATATAATATTTT
new-122	GTTCCTCTAAACACGTTGGGTTTTCGCAAATGGGGCGCGAGCTGAAATAATGTGT
new-121	GTTCCTCTAAACACGTTGGGTTTTTTCATTTGGTCAATAACCTGTTTAATCAATA
new-119	GTTCCTCTAAACACGTTGGGTTTAGACAGTCATTCAAAAGGGTGAGATATCATAT
new-89	GTTCCTCTAAACACGTTGGGTTTAGAGGCATAATTTCATCTTCTGACTATAACTA
new-87	GTTCCTCTAAACACGTTGGGTTTTCATTACCCGACAATAAACAACATATTTAGGC
new-88	GTTCCTCTAAACACGTTGGGTTTCCAGACGAGCGCCCAATAGCAAGCAAGAACGC
new-90	GTTCCTCTAAACACGTTGGGTTTTTTTAGTTTTTCGAGCCAGTAATAAATTCTGT
LK-191	CTATGTCGTCAGGTCGTCGC-SH
LK-167	CCCAACGTGTTTAGAGGAAC-SH
SH-1	SH-TTTTTGCCCGTATCTCCCTCAGAGCCGCCCCACCACCGGAACCGCGACGGAAA
SH-2	CAAGCCCAATAGGAACCCATGTACAAACAGTTAATGCCCCGTAACAGT
SH-3	SH-TTTTTGAATTTACCAGGAGGTTGAGGCAGGCGTCAGACTGTAGCGTAGCAAGG
SH-4	TATCACCGTACTCAGGAGGTTTAGCGGGGTTTTGCTCAGTCAGTCTCT
SH-5	SH-TTTTTAATCGGCCCGCCAGGGTGGTTTTTAACGTCAAAGGGCGAAGAACCATC
SH-6	TAGATGGGGGGTAACGCCAGGGTTGTGCCAAGCTTGCATGCATTAATG
SH-7	SH-TTTTTGACTTTACAATACCGAACGAACCAAAACATCGCCATTAAATGGTGGTT
SH-8	CTTTTACACAGATGAATATACAGTAAACAATTCGACAACTAAGTATTA
SH-9	SH-TTTTTAATTGAGGTGAAAAATCTAAAGCAAGATAGAACCCTTCTGAATCGTCT
SH-10	GAGCAAAAACTTCTGAATAATGGAAGAAGGAGCGGAATTATTGAAAGG
SH-11	SH-TTTTTGGATCGTCGGGTAGCAACGGCTACTTACTTAGCCGGAACGCTGACCAA
SH-12	ACGTTAGTAAATGAATTTTCTGTAAGCGGAGTGAGAATAGCTTTTGCG
