# Supplementary material for: Programming bulk enzyme heterojunctions for biosensor development with tetrahedral DNA framework
Source: Nat Commun. 2020 Feb 11;11:838. doi: 10.1038/s41467-020-14664-8 (PMC7012893; doi:10.1038/s41467-020-14664-8)
Supplement: Supplementary file 6 — Supplementary Data 3 [file 41467_2020_14664_MOESM6_ESM.xlsx]

## Sheet: Sheet1
The disease Grade of PCa patients.
No. of Cancer patient	Gleason grade
1	8
2	7
3	6
4	6
5	6
6	7
7	7
8	7
9	7
10	6
11	6
12	6
13	9
14	6
15	/
16	6
17	6
18	9
19	6
20	9
21	7
22	7
23	7
24	7
25	6
26	7
27	8
28	8
29	/
30	7
31	7
32	7
33	9
34	6
35	7
36	/
37	8
38	8
39	7
40	8
41	8
42	8
43	/
44	6
45	/
