# Supplementary material for: Programming bulk enzyme heterojunctions for biosensor development with tetrahedral DNA framework
Source: Nat Commun. 2020 Feb 11;11:838. doi: 10.1038/s41467-020-14664-8 (PMC7012893; doi:10.1038/s41467-020-14664-8)
Supplement: Supplementary file 8 — Source Data [file 41467_2020_14664_MOESM8_ESM.xlsx]

## Sheet: Figure 1
Figure 1e			Figure 1e Inset			Figure 1f
Distance/nm	Radial Density		Distance/nm	Distance/nm		Distance/nm	Frequency
0	3.66056		-1.82586	10.8843		9	5.79
1	2.70563		-14.0412	9.45069		13	44.92
2	3.78789		24.1776	-17.6682		17	33.33
3	3.04668		-17.3413	6.11799		21	11.59
4	2.93552		-10.5592	2.08615		25	4.34
5	2.99501		-24.2194	-7.22706
6	3.0974		13.1835	-1.04162
7	2.7693		6.74367	13.2488
8	2.76181		-7.8844	17.4315
9	2.6805		-15.2109	3.47483
10	2.63742		-13.9871	10.9019
11	2.51188		-3.51454	-2.56904
12	2.2218		0.89021	-18.7134
13	2.17512		-19.2271	16.7499
14	2.06353		3.52078	38.5588
15	1.90986		17.753	-30.0278
16	1.77482		-1.22111	-7.82288
17	1.73706		-23.1027	17.2622
18	1.55714		-2.73716	-1.61843
19	1.42831		32.0844	-5.07683
20	1.46733		-7.67143	-0.96947
21	1.31395		15.7429	19.6074
22	1.11408		-11.759	-0.85341
23	1.09715		-21.2427	-15.1498
24	0.86074		-19.94	19.9416
25	0.91436		2.768	-23.0567
26	0.75974		12.5129	30.2011
27	0.67134		-14.7661	-12.5557
28	0.73155		-4.45668	13.0536
29	0.52332		6.23014	-8.67456
30	0.49051		17.4132	-2.00711
31	0.43704		12.4987	-3.27679
32	0.36973		15.7199	-8.98121
33	0.31356		9.90554	9.77488
34	0.2791		-10.644	2.55227
35	0.30486		-9.48842	11.143
36	0.23982		7.65051	17.2775
37	0.18038		9.22671	43.2346
38	0.19429		9.97115	18.0832
39	0.13699		-14.2349	-36.2342
40	0.08842		-19.7589	9.05582
41	0.10163		-8.22124	17.3841
42	0.088		23.0823	7.45136
43	0.08598		20.6398	13.8516
44	0.05544		7.2326	-3.9338
45	0.06296		-12.44	-12.7164
46	0.04449		-1.01098	-25.8585
47	0.03853		-22.5008	-15.6835
48	0.02953		-13.3318	18.6016
49	0.02733		8.99399	-11.2865
50	0.01733		6.92178	-14.4016
51	0.017		1.9689	-2.27548
52	0.00758		-18.9595	23.2487
53	0.00744		-17.2994	-6.50917
54	0.00876		5.50898	-6.26627
55	0.0086		-31.7555	-7.15904
56	0.00141		-7.03087	5.6996
57	0.00415		-17.1126	-25.9943
58	0.00136		12.3012	-17.741
59	0.00267		-16.5705	-26.9263
60	0.00132		-6.02824	-25.9585
61	0.00259		29.1382	-5.01624
62	0		16.9094	-9.72821
63	0.00251		-24.2145	18.5662
64	0		8.85719	-22.5238
65	0		-11.8461	-3.08756
66	0		13.3008	-12.8472
67	0.00236		18.9548	-8.04432
68	0		-4.15793	5.97836
69	0.00114		13.0578	-17.4043
70	0		25.0543	4.73148
71	0		19.3448	15.6979
72	0		1.10503	24.431
73	0.00108		23.8427	-4.79269
74	0		-18.2172	-1.83326
75	0		-21.7512	-18.7983
76	0		10.2296	19.0449
77	0		2.40703	-30.6325
78	0		15.042	18.7009
79	0		17.1589	-8.77856
80	0		13.6067	36.1223
			15.3282	18.3668
			-15.5026	-22.0551
			18.8252	-14.2631
			24.001	-14.3979
			0.2773	1.48722
			34.8589	-25.4466
			10.0587	-8.30863
			13.9949	1.38029
			25.8481	16.5357
			-11.4654	9.08566
			-26.8505	16.6851
			-12.1974	-30.6607
			-5.44607	18.8706
			13.8302	9.90755
			8.69406	-25.041
			-14.4353	30.9965
			-5.92176	11.4545
			5.38796	17.5821
			15.7036	-3.74411
			-11.6216	-1.85894
			5.52437	-2.11979
			4.16485	8.15284
			9.32257	24.7226
			14.798	7.9536
			18.5603	8.5691
			-8.27212	-4.59588
			-23.5963	8.44177
			-3.42343	30.4224
			-3.98695	-1.66691
			-2.82345	-2.17776
			14.2452	-19.1958
			2.55523	-14.1714
			-20.9659	26.8338
			10.3996	0.59495
			-8.32982	-1.78563
			5.50095	3.00235
			-9.59694	-6.2503
			13.0507	-0.25772
			-14.666	0.81464
			21.0913	8.81845
			17.8215	4.27968
			-2.81407	-2.045
			-11.6915	-2.85577
			21.6831	-16.3655
			-3.54969	-8.17327
			10.2365	27.463
			1.44794	11.9085
			11.2959	-21.0163
			-3.43057	-1.49366
			5.12736	-21.4339
			20.0454	11.8487
			-5.48683	-8.62993
			-6.01912	-8.13038
			-1.73003	18.3267
			2.59075	-25.3724
			-3.75742	-14.576
			33.4891	-21.0907
			-10.8916	29.1664
			-8.98195	10.8718
			-34.6895	5.46937
			-6.65871	-16.5912
			-10.5922	-3.75592
			26.4151	8.30689
			11.08	-3.82619
			-2.0256	-23.8608
			-2.0321	-17.5756
			5.02409	6.48098
			-2.36992	10.3741
			-27.7224	17.2379
			6.09011	-18.5158
			-10.6966	6.0376
			-5.66622	-33.2722
			2.92708	33.4365
			-11.6974	-5.99536
			10.7689	-14.8057
			-13.3707	25.3484
			17.6379	4.15912
			28.8918	27.7756
			-10.4111	1.73196
			24.1908	-1.42774
			3.23854	5.14642
			-22.7302	19.6225
			33.3617	4.57296
			7.67678	12.3522
			-18.2595	19.743
			12.3565	2.17156
			5.05846	42.4788
			11.7153	-3.62526
			16.79	-20.2134
			-14.5391	-2.9012
			3.88509	6.85543
			-7.964	2.93425
			37.7289	-8.92488
			-6.61018	8.0832
			-2.48488	-4.86766
			-21.3722	18.4406
			5.72646	-9.88217
			-3.47638	4.19756
			17.1338	-20.8718
			-53.7657	12.8319
			12.2415	11.928
			14.4934	3.13792
			6.01309	-17.4533
			18.6077	16.1616
			-18.5425	-13.6002
			14.0071	-18.5296
			10.3659	-25.5989
			-6.70083	-11.9761
			-21.0128	4.36016
			-16.8432	14.0541
			-10.5297	-2.25096
			1.20748	-8.01614
			-1.4784	17.6834
			10.8199	-4.32186
			-18.018	-23.785
			-13.7824	-8.20254
			-9.40896	0.2071
			6.26075	21.0647
			2.82856	-17.2905
			6.5303	-9.18614
			-4.78674	2.8386
			15.1434	-7.98229
			-20.6046	3.15368
			-24.3836	3.93792
			22.2957	12.1979
			11.6763	-25.1724
			-5.18984	-14.0347
			-0.34204	1.91055
			-6.39954	1.16728
			6.93034	-4.91135
			28.4488	16.0805
			-3.69062	-17.0834
			-21.3001	-22.7241
			-24.1482	-14.6639
			-2.2636	15.6055
			-9.21853	7.20557
			-5.94596	6.94688
			35.797	3.73572
			3.34157	19.8463
			10.137	2.67053
			21.4369	13.3873
			-2.51952	12.487
			4.93955	11.8329
			7.59673	11.2276
			-2.05564	3.41667
			23.1093	-17.908
			-15.5497	0.579
			7.15482	9.84632
			-4.87234	3.80065
			-19.1809	-3.42661
			9.7117	11.2588
			-22.9485	-16.2122
			26.5184	-13.7588
			24.2333	-25.8658
			-5.24067	6.26345
			1.86864	20.3324
			-15.8314	-16.429
			-17.3376	-10.8721
			-0.97341	-10.7605
			-9.88525	-8.57325
			-11.4639	1.14652
			-3.20753	-22.369
			2.8409	-24.8363
			15.6463	-16.6192
			-4.15549	20.4286
			-11.6321	-17.3529
			8.92287	-18.91
			12.3729	2.86744
			4.37205	-11.3897
			30.1953	-30.0802
			20.9906	-15.6578
			-3.32963	19.163
			17.3911	16.4731
			-3.00681	-0.06076
			3.68284	-3.21953
			-1.74483	-8.95287
			6.88658	-20.9794
			33.8738	-0.1206
			-0.55336	-16.9543
			-3.28287	24.086
			25.8252	23.9113
			35.8013	-7.35036
			-3.98578	-12.5931
			-10.3031	-20.9068
			12.975	-31.7218
			4.86506	19.2995
			4.63927	22.4107
			4.65618	15.2921
			-15.0851	-2.72539
			-30.1606	-19.89
			-10.5366	25.5674
			-5.51511	-7.01079
			-9.24879	1.10976
			4.22219	11.8796
			11.989	11.1081
			-0.71932	-5.69283
			3.60086	5.71696
			23.9278	-16.4601
			-3.58769	33.5201
			-1.47576	-4.0583
			9.11893	-12.329
			0.61077	1.39874
			4.37707	-24.2261
			-12.9148	6.44093
			5.46886	23.3568
			-7.12943	-6.23202
			-19.6215	-2.74276
			-21.6148	14.9567
			7.05188	-5.3329
			-1.31004	-1.56283
			-14.1987	-13.3807
			3.64307	-11.5201
			11.8227	22.0846
			7.07932	26.4137
			-26.474	-13.5766
			-22.9924	6.32598
			8.71581	-17.6699
			31.1904	-2.97426
			16.9965	16.4987
			1.25237	-27.8843
			25.2069	-3.18256
			3.72203	-9.8004
			7.7729	12.8612
			-8.55325	-10.7567
			-2.25548	-19.3016
			-5.45353	15.7055
			15.5772	13.4647
			-15.6517	-9.8258
			44.8555	-4.48023
			-8.37614	-5.11367
			0.18654	-22.3968
			-12.2451	22.0024
			32.9943	3.16992
			0.00882	-7.35082
			3.49941	15.7771
			-5.37032	-1.90154
			5.35488	-4.44186
			9.40804	7.82473
			6.34105	43.82
			11.632	3.22628
			-1.36905	-19.4711
			-15.8453	-13.6713
			-7.25266	-45.0244
			-34.8538	-14.7404
			13.9904	11.0745
			7.18642	19.4948
			1.68339	-29.0537
			-8.1321	29.3728
			21.8279	-14.2178
			-13.3905	26.5896
			-1.10295	12.585
			11.1337	4.65562
			-4.51756	-1.68201
			12.3322	-7.16027
			6.79236	14.7658
			-7.73118	-18.0263
			-7.18803	21.2664
			-13.9974	37.6837
			-6.03313	-36.2768
			-25.9587	-15.0341
			8.03721	18.6055
			0.85803	2.27315
			-0.94866	4.41462
			-3.89469	5.19485
			-14.3637	10.9568
			-17.2436	10.6944
			19.3513	-23.2828
			-50.0548	-8.56528
			-43.9907	-32.0914
			7.7796	0.175
			-13.6164	-21.5708
			9.04025	-21.068
			24.6418	-10.6478
			-4.43661	2.73203
			-7.24472	3.15448
			9.41961	-32.3613
			12.3953	40.5202
			11.0786	6.6556
			5.88231	-8.50901
			-16.7947	-13.1881
			-9.28591	6.93429
			-18.5074	-2.02541
			15.8654	-0.26845
			-27.6362	6.07764
			10.0715	7.95954
			25.6572	-8.63748
			-8.59292	-10.0077
			10.7364	-8.94365
			-2.50058	-5.98204
			2.25419	16.1623
			-20.2798	3.47942
			10.199	-4.44598
			23.8355	17.4888
			38.1235	-15.9623
			-14.1278	10.2321
			-26.578	-31.2519
			-0.32928	24.2569
			24.7872	1.60492
			-27.5557	-4.62777
			7.533	-0.39872
			-1.72074	3.34627
			-9.18048	-18.0202
			12.8088	-12.164
			9.80407	-12.3802
			-15.4715	17.4321
			-9.41683	-11.167
			-5.31653	10.9669
			-1.89047	-21.0677
			7.9263	2.13882
			-19.8967	10.6943
			-8.24149	-18.8793
			-6.4425	-3.98673
			-14.7777	-1.71691
			13.2088	1.87447
			7.93202	5.37216
			20.6832	-6.95646
			13.6174	13.4632
			-4.49543	5.04145
			6.30455	3.08273
			12.3487	-19.2867
			27.8789	24.0155
			25.3523	-8.01997
			-24.6923	-26.8899
			-5.18062	-51.0343
			-29.7922	-5.84027
			13.1072	-13.1091
			-11.5534	-15.8339
			-23.724	-2.81068
			-12.3729	22.4981
			-7.97066	-30.177
			22.6779	12.3291
			1.3308	-30.8483
			-0.6537	-7.93695
			0.26705	2.84628
			-7.0796	0.42395
			-3.53813	-30.7859
			-11.353	2.22189
			-53.3257	-8.33962
			-8.92882	-13.1492
			-4.0698	-4.38927
			33.3992	-0.20663
			0.53405	-25.2674
			-15.8743	17.1133
			12.4228	-20.8584
			-22.1181	-24.4416
			-5.25539	18.9941
			3.41758	8.70515
			3.17326	-8.55747
			-12.6577	-7.94873
			-10.5721	16.284
			-1.0013	-33.855
			8.39181	0.0338
			24.3519	17.4982
			-11.8071	8.44958
			7.94412	15.756
			-0.89159	7.07361
			-2.96666	-24.2309
			9.03622	-17.1572
			3.41461	27.4158
			-8.13834	-16.1802
			17.0698	-15.8767
			-11.4852	1.74909
			0.55205	-3.28536
			33.9566	-2.97915
			7.81364	22.9376
			5.19924	-0.41674
			-5.74238	-4.62187
			-3.27822	-13.5858
			14.571	3.15312
			-7.22954	35.676
			7.14666	13.5349
			-9.22193	17.0962
			-16.7144	8.95652
			-21.3291	-10.4688
			0.35809	-2.20354
			-10.0713	16.1785
			24.5812	18.9538
			31.128	-5.44296
			-9.36959	-23.6137
			20.715	30.4489
			2.28723	6.03043
			-15.3097	-5.05339
			9.76447	-40.5798
			5.79985	26.2535
			5.72345	5.06321
			4.64326	11.9973
			0.81342	-7.03209
			-3.85496	-4.13178
			-15.8977	15.8566
			-17.3729	-6.58262
			-19.2399	2.22539
			-12.7386	-11.9896
			13.8195	-4.32982
			7.11419	16.4542
			6.97384	6.03185
			-22.4033	2.68606
			-10.676	-15.797
			28.9098	14.5329
			13.4549	-16.9968
			2.76978	4.55335
			6.33403	11.2627
			7.70161	-20.1622
			4.20121	2.1879
			11.8144	18.7851
			-16.5086	9.04724
			-18.5952	17.7257
			20.944	14.0462
			-19.6549	28.4065
			-1.33817	-5.90443
			-24.7759	15.3692
			4.61978	7.8116
			-6.47667	-21.4062
			-0.9813	-3.29837
			3.95488	-10.6029
			18.7889	10.9321
			17.9126	-13.6147
			17.7637	-5.24409
			2.96258	4.51228
			-34.3087	8.4162
			-11.8275	10.0561
			22.807	-43.8256
			2.65447	15.4377
			4.59182	20.5135
			-24.5173	12.1461
			21.8616	-5.39587
			2.8975	-15.1292
			-15.1438	10.2185
			-16.9328	-7.2514
			-5.19103	-16.6874
			-22.2618	9.93557
			12.683	-19.9317
			-9.23167	2.22483
			-16.7573	22.2385
			-25.2256	-4.20791
			-37.4241	20.122
			26.9323	-25.9674
			31.5167	-4.15997
			-0.22642	4.23735
			6.0762	60.5702
			-9.93327	7.28942
			-21.3434	-25.259
			2.10209	-29.0084
			-3.88574	24.001
			13.7076	4.15083
			8.19167	-3.25186
			-19.7266	6.09401
			-5.30588	11.8733
			-12.4538	9.61077
			2.25597	24.0031
			-9.37094	3.84345
			5.67959	4.65273
			9.99235	5.86388
			10.5959	-8.41766
			6.53959	17.7271
			-8.9922	3.14521
			-6.23541	-20.0475
			3.46128	14.081
			7.22994	-26.3371
			5.42878	17.7734
			-5.68148	13.5228
			0.068	-15.4566
			3.55425	31.5543
			10.6128	-13.2217
			14.6402	-16.6941
			-23.3055	1.41462
			7.90124	-34.7829
			17.6945	6.98585
			-1.55245	-18.9417
			-0.65705	-13.6971
			-5.28485	-8.08796
			-24.3676	-9.27295
			-14.2134	5.15234
			-0.36314	1.90876
			10.4477	-1.91734
			-23.211	-20.0542
			-10.2898	2.85724
			-9.92854	14.5365
			-0.3441	2.57759
			10.1119	3.87421
			3.32733	11.9905
			-14.7916	-11.5632
			-14.545	9.48333
			36.5396	-21.7715
			-2.55903	10.9171
			-17.7058	27.7511
			-0.31791	20.4365
			27.2355	21.3861
			11.6634	0.17036
			5.14333	10.6697
			2.67851	5.91078
			7.81199	18.2736
			16.535	12.593
			-9.59002	-1.59579
			19.137	-25.7955
			23.5542	12.9394
			-4.72848	-14.6946
			7.88515	11.3512
			-9.89788	-13.4009
			-7.25926	-20.7802
			1.9353	-2.80444
			-3.40532	-20.1793
			-1.68903	35.8168
			5.48548	34.4246
			9.45433	0.97394
			-8.68175	15.8672
			-24.264	-15.5446
			-1.05526	19.6296
			30.9458	0.68723
			-11.8054	-3.53378
			-11.2813	15.911
			13.7885	-3.91243
			2.48123	-26.8498
			16.3087	12.6275
			15.7646	-9.91091
			-11.2829	-6.58552
			-10.1426	1.4157
			-24.0391	-14.5897
			20.5884	3.04563
			23.5247	-3.43411
			-25.2924	30.2752
			-16.7794	6.2354
			-9.25606	44.4755
			-1.25468	-8.88236
			-3.14288	-13.9559
			5.74372	-2.56251
			3.73756	4.49167
			42.4584	-0.86966
			-29.2447	0.10582
			-3.09354	18.7439
			2.38166	-15.5881
			-7.60589	6.62151
			-25.4688	-28.6428
			9.52148	-26.0561
			10.9699	-8.83256
			3.0738	-5.00032
			-19.308	20.858
			0.1638	-2.67781
			21.1091	1.01365
			-16.7522	43.3745
			23.3151	20.5155
			-8.66532	7.0284
			-11.515	24.3238
			-14.3706	-4.45563
			-54.1799	6.19162
			-3.49571	-6.55371
			4.66785	-9.8479
			10.8165	-5.34701
			15.0561	-7.9074
			-13.9552	-9.82388
			1.26494	-8.21868
			12.904	9.74244
			13.0902	9.95037
			3.38178	30.0506
			-10.6396	5.50995
			-4.82169	-15.06
			-31.6171	12.4606
			-5.13785	-5.94831
			-3.19234	-3.39425
			-17.0561	11.5152
			-12.262	-21.3952
			3.44469	8.63614
			16.3049	15.1557
			-7.70259	-8.64534
			-0.3411	0.61844
			12.3057	3.90749
			3.66154	-18.6278
			21.346	16.9858
			-7.68896	2.8259
			2.19466	4.23043
			-11.1011	13.0419
			-0.13681	-16.6663
			12.7909	4.19863
			10.2362	6.79434
			25.7886	-21.8284
			3.86941	21.4457
			17.521	0.49579
			6.27092	5.45102
			9.82291	10.2549
			-1.01534	7.91388
			-1.1976	-15.4762
			11.314	-1.78432
			17.3833	-15.4728
			2.51623	-10.9002
			-10.0618	11.0441
			-0.85071	-1.0433
			-2.28444	-19.2682
			-28.5252	0.22286
			5.68516	1.7423
			-12.826	18.5708
			6.10727	-3.45663
			-3.90028	3.2658
			2.2162	26.5356
			-2.25479	5.82896
			-23.9913	1.56115
			4.26561	-6.59127
			-10.6801	5.60803
			11.1534	-13.4398
			19.0887	4.82057
			18.0082	1.76613
			-46.4132	2.02976
			-4.63248	-15.4303
			-11.6926	23.6586
			-4.78979	-10.74
			-25.7823	-11.1811
			-6.32584	13.7431
			14.7369	-4.96176
			16.3647	4.01256
			11.4114	-2.04233
			7.29467	9.71324
			7.92423	42.1499
			-36.227	18.6244
			13.5217	-9.4934
			-18.5378	-1.47072
			-2.2111	0.22364
			-23.8835	3.01661
			17.8741	-2.33311
			-8.26613	-9.26157
			8.95121	5.93179
			3.88558	-15.7072
			-28.0006	21.2799
			-4.18978	7.41327
			21.2904	-18.533
			-12.5909	-7.46739
			-12.0216	14.8651
			-26.1345	-0.79623
			15.8859	0.38496
			-8.26622	-21.6139
			10.628	23.4297
			30.5916	21.0883
			-4.07556	13.8969
			-3.76077	1.92229
			7.20135	0.53445
			-11.319	-4.90785
			-2.33681	3.59301
			16.1819	-3.9457
			-10.3734	-35.0071
			-14.0524	-20.6748
			6.26743	-7.13628
			22.5081	23.9099
			-4.01069	-21.7833
			-32.3185	-36.8573
			2.73632	39.3816
			10.5689	-23.7303
			9.36107	-18.323
			14.2773	22.4942
			18.1589	-2.5818
			17.0104	-19.8797
			1.1366	-9.89782
			-21.1573	15.0677
			3.90901	-12.5912
			3.05788	30.6465
			18.939	29.4274
			-6.85443	-13.6032
			-29.7105	-10.3777
			1.63667	26.481
			-1.92133	-23.0386
			-15.3802	5.78327
			-12.7344	6.4729
			9.75703	4.23475
			-21.4023	0.4531
			12.285	-5.58828
			-7.67566	-14.4253
			5.51115	10.1173
			-8.47267	-0.65154
			20.7449	-4.5671
			-22.11	7.2862
			-12.1558	15.7776
			-27.271	3.77328
			-10.2459	6.21043
			24.7358	4.97081
			26.4146	2.03965
			24.381	-11.1638
			9.46067	4.06325
			25.4089	-5.83379
			-7.68296	13.1472
			24.5928	20.7127
			5.16139	27.4232
			1.10983	-8.5268
			11.0163	-32.4584
			38.1927	0.00968
			4.37338	-1.86868
			9.19736	15.77
			6.4273	18.3621
			-3.38204	-1.88061
			6.90542	9.27205
			-5.81519	14.4758
			-13.6228	15.7649
			9.54785	11.3154
			-25.9109	-6.86287
			-35.4628	1.66247
			-20.3284	-13.8331
			10.0005	13.2283
			-17.5471	-11.7428
			-9.59841	-5.00349
			-21.0681	9.92292
			23.4048	0.00855
			11.3203	-7.06045
			17.4864	-16.791
			31.059	10.0057
			-1.79982	6.00619
			-10.0422	9.39906
			3.87271	7.04727
			17.5456	-1.42115
			-20.3125	21.6397
			-9.44532	22.0101
			-5.03838	13.7529
			24.3148	-35.7361
			-3.27332	-15.9471
			7.28122	-17.821
			38.7785	-14.2993
			-8.70624	-10.4042
			-36.6705	3.71996
			-0.68094	-7.84597
			0.43435	-31.8462
			25.8373	12.0378
			-14.7056	2.85017
			-1.57603	34.1817
			6.5881	12.3219
			-20.1481	-6.16054
			14.9031	36.0076
			4.74009	-4.7624
			14.3657	15.8935
			-11.2878	9.31875
			10.7036	-1.16158
			-5.7074	7.03866
			-7.27909	-0.49224
			18.7404	-12.8148
			-25.6865	-28.1758
			25.3476	18.8365
			-17.6504	-10.8386
			16.8174	-10.8212
			2.19601	5.74166
			21.7253	20.0607
			-6.01924	-7.97247
			-2.78422	5.49739
			13.669	13.0613
			11.985	-4.09523
			-2.16136	10.4625
			-7.07872	-9.03841
			15.966	9.21488
			1.8923	-21.9534
			9.83282	7.6707
			14.5954	14.8607
			-16.4397	-16.4656
			3.99106	51.1141
			-12.755	6.42284
			-2.41124	-35.0075
			15.0034	-14.2459
			-3.32329	-7.14831
			-0.30591	16.998
			-0.68475	-16.56
			10.532	-2.66433
			22.2425	-1.70038
			7.02041	40.0014
			-3.01623	-10.9444
			-34.9382	-5.76244
			-2.542	14.8841
			1.4735	-3.52717
			3.67673	9.94583
			9.73866	-9.51654
			11.7664	2.63062
			1.24231	-18.1235
			7.04067	-0.20396
			-5.75116	-4.82435
			16.0478	2.06433
			-13.8563	-14.8591
			-28.1211	22.8122
			6.34959	-16.5311
			25.1344	-6.16423
			-16.1341	4.2792
			-5.63944	-15.7666
			-8.549	7.83969
			-13.7332	-6.14997
			17.9777	-1.82999
			-27.3452	12.4689
			-32.7061	20.3586
			-1.1937	-2.25011
			-3.74761	23.5962
			-14.1875	8.65051
			6.03747	29.9245
			9.66129	-16.777
			-7.62655	-12.0924
			11.9531	45.6656
			-2.28928	22.9764
			6.88773	-19.943
			-10.9928	-3.63914
			45.7332	1.94722
			-0.51376	-5.69848
			-6.82199	7.78681
			-2.77178	-5.70522
			5.83761	-23.9299
			-22.2249	7.65222
			5.46901	7.68009
			14.2506	-15.1112
			-0.28853	-10.7548
			9.44092	8.73411
			6.52118	-3.39525
			-25.2238	-14.0905
			-22.9292	15.718
			-4.53442	-25.7286
			4.33499	-3.14672
			-7.17163	14.2328
			18.1887	15.6613
			-0.03053	-14.9633
			23.9432	24.1858
			12.8425	-46.8031
			28.2963	-26.3248
			5.24602	-4.11947
			24.5069	5.03492
			-3.40737	16.6785
			-17.0841	40.4135
			-1.65257	5.31177
			-9.16999	-5.58174
			2.89958	-4.84249
			7.22754	27.6817
			-1.63352	28.1761
			14.577	1.1409
			-7.71751	17.5961
			18.6919	11.5826
			5.95306	-0.73326
			12.1125	35.6537
			5.24089	18.5717
			22.1904	-0.54885
			-2.45525	27.7269
			-21.6876	35.4462
			32.263	1.01503
			12.5847	-0.45485
			-12.1298	9.22027
			-13.0168	22.5467
			8.36847	-0.91092
			-9.14788	-0.0209
			-35.1789	1.64043
			-7.60682	9.84842
			-6.37404	-1.08984
			-36.3081	-10.6086
			-7.19495	-12.1222
			7.05429	12.5324
			0.8991	21.8438
			-17.6178	3.90385
			-3.29831	-0.45715
			-0.01149	-14.5621
			-9.3256	8.71197
			0.13398	22.0223
			-3.86788	-37.471
			-30.8987	-22.9025
			-10.1003	-11.1352
			-10.2242	-34.4021
			-3.90147	-6.36735
			-18.5233	11.2539
			11.9441	32.448
			-0.27222	-0.30704
			17.7132	22.1679
			-20.7872	8.54941
			-32.8484	-13.8786
			24.8361	-10.8669
			3.01233	-28.3727
			-3.85581	-17.0956
			12.4934	12.4302
			-23.2833	-20.1034
			-9.44295	7.50797
			7.1287	13.4873
			-24.6541	1.20448
			-36.7043	-22.9334
			-6.4097	-1.67762
			-5.08302	18.8452
			-29.9334	16.6591
			-6.88024	-7.10973
			-6.23204	-37.1654
			21.6326	12.8452
			-16.0456	-1.38676
			-10.8852	13.5088
			-15.5262	19.2443
			22.0228	-3.77627
			5.08591	-5.28414
			0.31984	-16.9001
			-1.25652	-2.81364
			14.9473	-16.438
			-4.57012	19.7469
			-0.39015	5.52635
			17.892	-17.3098
			-5.10504	-1.68605
			11.3415	30.5185
			4.34135	27.0623
			-17.9551	-33.5446
			-6.87231	-15.7895
			-6.38473	-3.54566
			-1.29708	5.71773
			23.4139	54.0478
			-16.159	21.0876
			18.7788	-7.34205
			4.49858	2.29404
			4.89782	11.9879
			-2.32063	-23.0558
			2.16165	0.07305
			-2.5517	17.1636
			3.88179	-6.44127
			17.1914	-31.6186
			11.3218	19.249
			3.73242	-22.4418
			10.857	9.69071
			19.773	4.7074
			-21.0483	-2.47491
			-12.1315	-22.0658
			-10.0756	-8.81433
			-7.62143	0.86126
			-35.0841	-0.59102
			18.8577	-8.36596
			-0.88711	12.8444
			-21.6571	-7.47548
			-5.40387	4.96145
			-5.49676	-14.1145
			-9.99732	4.42948
			12.3148	6.31639
			15.7475	9.98819
			5.85901	26.7201
			6.09183	12.7728
			-23.0153	-37.2012
			-8.56528	-15.66
			-13.0039	4.60814
			-3.00118	-1.33122
			-6.82556	-1.59948
			23.404	-5.61796
			-3.72785	-7.92797
			4.72165	30.2339
			-41.0847	8.5221
			-2.12693	35.7768
			11.5974	-16.1962
			7.91202	1.0655
			-9.38095	10.3772
			-1.86175	28.3529
			-19.3099	-9.91577
			14.2919	-0.91091
			-17.1861	-10.2704
			-9.50337	11.3656
			5.53003	-10.1097
			18.4993	-0.46041
			11.113	7.44868
			-6.50003	-2.23961
			-19.9752	-27.7553
			-22.1253	-18.4237
			-15.068	22.8393
			-14.2039	7.7327
			9.74029	-23.4891
			27.7016	-2.40713
			-4.64517	23.3313
			-17.9306	13.9052
			-2.10997	-31.0242
			-5.96512	36.2226
			-0.14252	-22.9952
			-3.54543	28.1585
			-8.62655	16.1983
			10.2106	-28.0143
			20.6852	-10.3355
			-7.92342	0.62634
			2.45682	59.6421
			-18.4724	-14.1515
			-12.247	-13.5067
			-1.69985	12.661
			-9.40293	0.30832
			-10.1138	-32.0453
			0.22346	7.72228
			15.986	-13.2847
			-3.71607	-1.58308
			-16.1369	3.66679
			-26.4046	0.13334
			18.0119	-11.7772
			14.6309	-15.5064
			-6.56264	-5.0252
			-0.40232	-24.6411
			-30.9222	5.44267
			-8.29995	31.4107
			27.5784	-6.39913
			-31.1933	-0.6417
			5.36673	-20.7299
			-25.234	-4.57738
			-10.424	23.8804
			-8.69645	-15.7297
			10.3473	-22.8007
			-19.1215	-3.94698
			7.20262	-7.43087
			20.0069	34.7447
			8.02705	24.5557
			11.2163	13.3796
			-2.99802	-27.3564
			2.49385	15.7565
			-12.1928	-12.0194
			-14.7775	11.6666
			18.0628	-1.98862
			-14.8714	6.41494
			0.78709	-8.69529
			34.4316	17.6256
			-9.93067	-14.5111
			8.32452	-4.51484
			-15.2524	-11.0457
			-27.1169	-27.9032
			10.6301	-2.17005
			-21.5346	17.6464
			-0.09762	15.9641
			14.3704	-15.0136
			-3.23511	-42.096
			-0.6425	0.448
			29.4637	-29.726
			11.815	-6.37036
			3.51717	24.0487
			2.80814	-6.00832
			0.63786	15.0949
			9.42722	11.5586
			-2.53345	-8.87365
			12.9132	-4.18272
			-3.57927	-3.58787
			-15.8643	-5.74542
			4.28227	-10.7062
			0.75548	22.1884
			19.4511	4.70378
			-14.517	-25.1669
			27.5833	-7.73332
			-5.64696	13.5208
			-41.9682	4.41523
			15.8498	-11.0034
			-24.0801	20.3732
			-6.68096	-8.11848
			12.9306	15.6774
			-22.0737	-4.83618
			-12.5842	-21.9611
			-13.709	18.4829
			3.55631	8.62442
			5.31069	-0.64596
			1.61863	0.68881
			9.45172	13.2242
			23.1164	-31.4211
			-8.94019	-3.35647
			13.0368	-12.5008
			6.77185	10.3056
			-28.8135	25.4083
			-2.46975	-11.6914
			35.7086	5.31497
			-3.77988	-14.7079
			9.97356	-11.4722
			16.9773	-15.5024
			21.5732	-17.4863
			-21.04	-2.33098
			2.4624	-3.68113
			-3.5775	6.7506
			8.90517	-6.10872
			-10.5792	10.8453
			-10.6477	-16.4547
			-14.9422	-11.5639
			-12.7912	-5.21807
			21.374	-4.96807
			0.28319	11.6789
			-17.139	1.13435
			-4.03984	-4.40413
			-22.7391	7.61039
			9.28663	10.5307
			-31.8618	11.0773
			-3.39546	12.5956
			-8.22485	-16.2301
			3.05841	27.9094
			-14.3345	11.5468
			-9.21229	-39.4223
			-29.751	-3.325
			-2.86276	2.36704
			-16.9828	-10.7046
			-22.4755	-9.52687
			10.9959	8.18422
			-2.44382	4.4318
			-14.7026	5.84057
			-9.33784	8.25342
			-10.8333	-10.9667
			13.2688	17.0727
			-24.2957	0.12139
			4.02535	-21.4003
			-6.4288	-11.3091
			21.6026	-15.7808
			5.62695	-3.55083
			-6.69657	-41.436
			10.5985	-5.78807
			-7.08444	-1.60185
			-22.6456	51.288
			7.26519	12.1794
			28.6709	0.73704
			20.2544	7.28428
			9.91331	-12.8185
			-19.4501	11.537
			23.6954	8.70701
			6.48922	-11.1071
			13.8458	-11.3824
			-11.1351	1.51041
			-22.7636	17.4304
			6.4163	-1.3131
			-15.0307	22.93
			-19.4341	-3.85063
			-20.3873	19.5823
			24.579	19.9378
			6.68298	-26.4251
			22.1421	-4.80739
			-11.1506	6.74614
			-9.76657	-4.21986
			13.0417	-11.6075
			20.3363	-13.2942
			-0.40958	8.88093
			13.8294	-20.5189
			10.5172	-10.4493
			18.0143	-20.8306
			24.7648	18.3689
			2.68528	-17.6246
			34.263	-7.4686
			11.9665	-4.22183
			11.0482	11.0118
			-5.46072	36.1755
			-29.9342	12.605
			-0.04256	19.8672
			-11.5503	15.3278
			8.30279	4.55794
			-11.9436	13.7063
			10.4978	-23.7239
			-1.6997	-21.6436
			6.77146	6.04263
			-3.76108	8.68111
			9.50445	-4.4909
			-13.4284	-15.1079
			-18.6382	-14.6956
			6.84728	13.2787
			-3.25107	20.66
			9.98191	-21.2995
			-33.7304	-19.7729
			-14.5598	-3.25408
			12.7054	23.8102
			-5.87911	16.5604
			9.80968	-18.2645
			20.3245	-13.9494
			4.65544	-17.1547
			-11.0512	-20.0626
			18.0119	3.5045
			-12.6051	-12.5089
			-25.085	6.83532
			-16.1134	3.69415
			6.12457	29.5605
			-2.93585	-37.1734
			4.18066	4.70907
			-35.517	7.7267
			5.79021	9.32454
			12.1968	-21.0482
			9.09469	-1.26699
			-10.8554	-14.8655
			40.9128	1.11942
			-10.2341	-32.7152
			-4.96293	-4.23543
			-21.7192	-15.6697
			15.7171	-0.06728
			-6.12876	-5.67075
			12.946	25.8788
			22.3854	-5.63675
			33.2706	11.2489
			-13.189	-0.97527
			1.3107	-7.10404
			15.9261	2.07721
			-7.9628	-1.87009
			-37.5622	-19.7548
			-2.78659	-4.40391
			6.87334	8.76771
			-19.756	-16.4505
			-6.68213	21.6412
			5.51111	12.4347
			17.004	-23.7424
			-7.24206	23.9651
			20.0222	-26.4001
			-2.15081	-11.1605
			-5.85755	1.73925
			25.8074	16.7931
			21.8604	-0.9839
			-7.31024	34.8697
			-11.9302	16.144
			-14.5337	19.4302
			29.7769	-0.83397
			5.47698	-0.20739
			-7.12195	8.95943
			19.6863	-3.65117
			25.1573	-18.3615
			10.2482	22.4442
			11.491	7.65923
			8.60387	3.97994
			9.38909	-32.6061
			1.30976	35.787
			26.3749	-3.28702
			12.5666	12.3195
			-7.62723	4.39252
			15.9589	29.5307
			-7.27072	15.8006
			-33.1817	9.37561
			11.6602	33.8259
			1.01031	31.4761
			34.9626	-2.92976
			24.6561	-3.87831
			-25.3745	24.456
			-21.6246	-25.7992
			-9.43232	16.947
			4.13819	20.0461
			31.5299	20.8327
			-1.10845	11.1987
			-7.39288	12.4574
			13.641	6.74031
			14.8585	15.8908
			2.74624	-7.54436
			-26.6367	-29.9172
			-16.4476	-31.3081
			-0.64267	5.02964
			3.9641	-21.8336
			4.58962	15.4679
			-4.58602	1.33794
			-32.2095	5.35255
			1.48889	3.63671
			2.95231	-9.92231
			-2.11473	1.93407
			-3.57292	2.5937
			28.8385	2.16558
			21.065	-2.4904
			-18.4483	16.229
			-20.43	5.37402
			-12.2789	7.56678
			-21.5025	-5.06653
			-21.7338	-8.79861
			-19.9438	43.868
			1.46546	-3.1974
			-2.17571	7.21157
			-17.5609	-7.31358
			0.58317	-38.8498
			36.115	-30.824
			7.71149	2.99083
			4.56891	14.9358
			-10.3358	19.8032
			5.73387	-16.0487
			12.9398	19.2693
			5.21753	13.0363
			15.1055	19.0549
			-4.04175	-11.7227
			-11.8747	-4.02804
			-4.77333	-25.9567
			9.76802	5.42879
			-9.87048	30.6582
			3.00025	33.2833
			-10.2233	10.1445
			-17.4976	-2.76812
			-4.13592	-12.5032
			7.692	-6.53071
			-3.83963	7.06907
			-6.85376	-8.91695
			1.84136	-14.186
			20.752	-12.3856
			-13.7426	10.8968
			15.0628	-17.7483
			38.4092	24.7078
			8.68588	30.7883
			-15.6774	1.12771
			-29.7215	-33.7349
			-7.0883	-7.96558
			20.6512	28.3863
			13.1317	-22.5932
			-11.8857	-28.6884
			6.20956	-15.7848
			15.0572	14.5391
			-19.2298	10.4187
			3.46652	-1.5809
			19.7648	13.5458
			-7.57834	0.79533
			-10.3013	-20.1728
			-7.64561	-13.2423
			9.65967	15.6647
			-3.41687	13.0861
			-6.49238	8.90394
			7.25704	-10.0841
			22.1587	7.08858
			-2.15489	-16.5332
			7.56391	7.76221
			-24.4251	16.3249
			-1.55197	2.21001
			-13.6799	-10.8122
			6.51496	-8.96931
			-0.38658	2.10757
			8.59166	13.4962
			3.303	-20.1386
			-0.51494	8.29126
			-26.4287	16.7144
			-1.61706	6.61995
			17.0311	1.47719
			-1.48008	-11.2484
			6.65162	-17.4533
			29.5552	14.0616
			-8.71004	10.1389
			-16.1315	2.68639
			-12.4244	9.55594
			18.0981	-9.64912
			1.82233	-13.3987
			-3.81774	3.32436
			-15.8132	11.7416
			14.8869	22.2278
			-13.3157	-8.1485
			-0.68648	11.646
			-12.9145	-21.8939
			0.39593	-5.89374
			4.63481	-13.0381
			18.2296	14.232
			8.72368	-1.45118
			12.4866	-14.4466
			-11.2271	-6.82582
			-8.32385	-4.82515
			-1.3468	5.51165
			-4.14203	-1.52639
			-6.5749	5.00679
			28.3156	-27.2087
			31.4213	21.0404
			10.1318	-8.05934
			22.4654	-7.4309
			-25.9503	-11.4669
			-6.86756	14.6158
			9.48166	3.73129
			-3.85963	8.61003
			-6.02429	1.11853
			7.5968	-23.0348
			12.3931	29.6859
			21.0271	1.08214
			17.9637	-10.3907
			0.12703	3.22241
			-11.9373	23.6329
			-11.7918	27.0183
			-8.24085	8.08785
			-5.88168	5.07043
			-15.2796	-14.5344
			-4.1463	11.8955
			6.92971	-0.56476
			0.67899	17.5584
			28.7574	-8.78368
			-6.96301	-8.2471
			13.7348	35.9851
			-19.0569	-7.21911
			-1.30433	-28.6372
			13.8826	21.1029
			9.631	7.88201
			-13.3558	24.9216
			19.232	-4.90989
			-14.8707	-19.7418
			0.98467	-22.7548
			-15.512	22.367
			-14.8617	9.99618
			-0.31596	27.738
			-8.39711	-0.81793
			-7.8374	-3.73748
			-3.28145	-1.71116
			20.9584	35.6108
			3.90018	21.3776
			10.2327	-11.6636
			-1.97641	17.4411
			-35.773	-1.62827
			3.27766	0.53507
			8.10459	-25.8218
			11.3011	0.6044
			1.67792	1.18723
			-6.25808	-5.03978
			19.1202	10.1267
			9.03622	3.07934
			2.60433	-3.9795
			-23.3183	4.73771
			-11.2961	13.4036
			-19.3104	-22.8396
			-4.82344	-8.43823
			-22.8699	49.0069
			-38.6761	-20.3653
			15.601	-20.5281
			-19.716	-25.9363
			21.7064	12.1496
			3.00489	-10.5508
			6.785	12.4786
			-9.34002	-4.46388
			-7.41107	-22.2314
			29.1446	-11.2793
			-15.8496	-3.32924
			-13.2815	-1.59061
			-14.0477	13.6121
			-5.09627	-8.85217
			-18.6837	7.43866
			12.3053	-27.8484
			-1.02415	-18.5442
			12.5508	10.6728
			-9.10413	28.8803
			22.3178	-20.019
			2.45166	-6.98981
			36.0649	34.0156
			3.4826	1.06911
			13.9325	2.94298
			23.0139	-1.66982
			-13.6513	-30.2419
			10.7099	7.86261
			-19.7699	-0.77926
			-18.2916	-9.53848
			2.28269	-1.64196
			16.6274	12.9606
			7.64383	7.3595
			11.8294	-12.9867
			16.9147	-1.5986
			29.1467	-9.56174
			-35.127	2.27526
			1.87528	-10.765
			-35.2264	-15.2989
			13.6073	-4.40579
			20.5606	-17.252
			28.3449	23.6733
			-4.55889	-20.8228
			8.2358	-7.25186
			0.42378	-17.3355
			5.85822	-18.56
			6.79391	-18.5651
			-43.3329	26.8724
			5.91053	-4.11574
			14.8651	9.27996
			-25.6889	-12.8854
			18.4576	-17.6549
			-1.04834	17.3
			22.0291	2.40042
			-0.56239	32.2121
			-28.6197	-11.9289
			20.9846	-10.7018
			18.1491	17.6439
			-19.6559	9.4799
			-9.93468	-2.06159
			-2.40376	-6.59487
			0.48008	23.691
			-35.9741	-8.8089
			-17.4856	12.4493
			-9.77125	28.7493
			-3.74148	-2.77396
			2.66266	-28.6817
			6.44069	18.6213
			7.04137	22.9139
			7.71935	-9.79368
			0.78441	-3.01101
			3.03513	-20.9666
			-3.75879	0.05508
			8.99999	4.26135
			10.8189	12.9545
			-17.312	-15.8157
			8.7306	16.6479
			1.52816	-3.62188
			25.1179	27.3905
			-8.85591	-35.0653
			-26.4981	2.0605
			-14.2255	-3.88454
			10.0239	5.7854
			6.85638	9.92398
			-3.91583	-5.9384
			-2.45836	-2.51563
			-2.34644	22.388
			-5.64622	20.7766
			-3.89979	14.0717
			-13.7066	16.4014
			2.9467	9.88639
			12.5655	3.45778
			-5.24361	-11.9988
			30.3838	-3.24976
			-9.54982	-11.3328
			6.45114	-9.88132
			3.70658	-0.97496
			-7.18204	27.5
			-9.7448	0.00302
			2.94205	-3.21311
			9.0438	-17.3276
			-1.19881	18.3069
			10.74	30.879
			-2.62648	-34.7493
			0.50518	7.18843
			-24.9851	-8.38654
			-18.9867	-3.87829
			-12.972	-20.2797
			-30.7458	-1.68531
			17.3772	-3.76247
			-5.10878	27.1475
			-9.89524	-4.90714
			19.1545	-1.8035
			-4.15703	-18.8907
			35.8845	-7.22415
			11.5163	-0.14121
			22.4678	-20.208
			-17.6702	-0.45669
			31.1259	-19.2422
			19.3962	1.48568
			-3.12797	3.04724
			-33.7907	-8.62686
			14.3552	-5.36192
			24.6142	7.43852
			11.6451	4.75887
			15.7669	12.5881
			32.7559	20.9376
			-14.0254	-36.2167
			-18.2512	-1.2524
			5.34933	-16.2014
			-23.3061	8.55591
			4.43671	-1.81681
			11.9218	-6.63081
			46.6237	-12.3545
			4.88597	0.10401
			-9.11821	8.15208
			-12.335	9.90124
			-6.02405	-4.01301
			16.9965	8.70795
			-1.86953	1.02138
			45.5098	-7.97081
			-8.43906	0.29711
			-9.79486	33.8004
			1.44144	12.981
			4.83655	0.79633
			-4.0495	6.89654
			-0.02778	17.8823
			-2.05109	6.84148
			-15.031	6.46387
			1.57977	20.1453
			6.2045	6.23356
			-15.8197	-8.60089
			8.63431	-12.4898
			-15.7318	-7.72149
			7.72332	-12.6017
			16.8895	-12.9426
			-17.3836	4.27728
			2.13165	-1.38335
			-7.97652	-9.34729
			7.46097	-21.5604
			36.6842	6.78334
			-15.9953	-12.7393
			-4.0307	-2.14447
			1.94611	15.8533
			12.1971	-5.8778
			-11.0547	31.6125
			8.5743	-2.71429
			9.63079	8.40492
			20.6842	-2.16775
			32.4195	-10.0884
			13.7933	-22.9284
			-18.2912	18.2289
			7.43008	-13.1154
			-12.5965	17.4063
			-7.2482	-6.12146
			-27.5617	9.00847
			-27.2986	-9.51993
			3.76901	-5.6528
			12.0289	-7.83436
			27.0458	-13.2352
			-1.37212	-2.5618
			17.0115	14.5294
			-25.7731	-16.0512
			-21.0524	3.66331
			-14.465	16.2946
			-1.53146	-3.13734
			-26.156	-2.44408
			-16.586	19.4129
			-8.27349	6.74394
			-25.4545	15.4832
			-2.32301	11.1915
			-6.29342	-7.73073
			2.73771	29.96
			22.1072	28.9761
			3.75425	-4.25887
			-18.84	8.72187
			5.50364	-24.9815
			0.28995	-16.6102
			-13.8466	9.10146
			34.1111	-14.6614
			0.95712	-3.94157
			1.18572	-2.95976
			-27.2127	37.7996
			-5.52381	-21.4923
			17.7216	30.1652
			1.53825	-6.6454
			-10.0094	13.4224
			-8.09799	-13.1417
			-9.15022	-4.72299
			-15.4024	9.78407
			21.0816	-2.80178
			-2.21399	-8.4778
			0.75527	-2.0012
			1.00166	-11.8877
			9.59261	14.0436
			1.21442	-27.319
			-6.48576	8.87068
			-5.26212	0.94386
			-7.25747	-2.93157
			0.32927	20.7227
			4.8368	5.81636
			31.3874	-19.59
			-16.0518	19.2898
			9.58804	-29.1902
			-17.8738	9.48846
			19.6318	-9.22938
			-10.8673	32.3779
			0.71006	-14.4803
			9.44017	-9.86595
			0.61536	-6.67951
			-3.99939	-14.0842
			-2.44046	0.12776
			-29.8024	7.32869
			21.4128	-1.86546
			-48.1037	10.1966
			12.8948	0.35783
			-38.5168	-8.1643
			21.5455	10.5433
			-14.4993	9.41291
			12.1701	-5.27895
			16.4376	-34.7797
			2.43785	-2.92621
			-0.80309	7.48611
			-16.0995	-3.45438
			-2.00718	6.41914
			-5.52593	10.8185
			6.57312	0.03392
			1.57696	1.27908
			-1.75786	23.2185
			-11.7449	11.9495
			24.3128	-11.9866
			9.56757	-17.6723
			-0.30715	-7.58929
			-0.60741	-5.70079
			5.32416	-4.02869
			6.64973	-3.44815
			14.7918	22.1273
			15.0795	18.1595
			-9.37974	-2.79074
			24.8241	-3.29476
			9.38234	18.5541
			-13.0939	18.9791
			-19.2972	-6.60923
			0.17519	0.84372
			26.4443	5.5229
			-2.08927	-18.8786
			5.5137	28.6505
			-12.8167	-1.69897
			-6.88283	-0.81718
			14.121	-9.1821
			-8.11384	-2.1377
			28.614	1.65834
			21.8557	-18.665
			-19.1259	-5.77065
			-12.0775	-10.061
			-20.4474	5.28226
			-12.8228	-32.5403
			-14.1438	0.04457
			18.6134	-9.87477
			-4.42745	4.44082
			16.0641	11.7178
			8.96641	-6.92483
			7.48496	-8.67663
			-30.9587	-31.369
			-10.0658	15.7345
			-17.7472	-1.95331
			10.576	4.10832
			10.8775	0.73919
			-9.29687	-11.7442
			9.82604	-26.5927
			-22.6786	-11.6388
			1.05054	17.5639
			-0.21269	2.53654
			-13.7827	-3.98633
			13.506	-20.5441
			-3.37243	-9.67035
			14.3351	9.07618
			0.56016	-0.32474
			9.90119	2.76403
			2.6209	4.20991
			10.2105	17.6968
			22.5724	-13.7148
			-0.77194	-30.5299
			-4.03862	-17.3505
			-12.0247	1.17624
			1.72264	15.7198
			-6.41015	-21.6767
			8.90693	-10.4266
			-26.5709	10.3442
			-1.18598	0.92525
			4.4888	-22.8651
			-15.2053	16.795
			3.71169	-6.89394
			27.0566	2.68409
			-11.1014	0.14063
			5.47182	29.4635
			-8.18672	6.80897
			-14.0568	-25.5989
			14.1027	10.3789
			6.02778	2.64687
			22.6156	-33.0611
			6.61986	1.34655
			-14.6704	-7.98969
			16.3764	-15.8693
			10.7619	-20.5309
			25.1733	25.4815
			16.3724	8.79713
			19.4826	7.04199
			18.258	-15.6679
			8.71091	23.7364
			23.4867	-0.66389
			-11.601	-4.78008
			-4.37855	13.2641
			-7.30516	-26.0565
			6.9279	5.2023
			26.5738	14.2607
			-9.55322	11.6956
			-11.8766	20.7277
			-11.7378	-13.7367
			1.74731	-9.42593
			-10.9362	-6.64706
			-15.1545	-4.59695
			40.5832	1.94018
			-15.812	5.15042
			-15.5248	-3.40378
			1.17823	-4.18739
			23.9923	4.05471
			-1.06186	8.25688
			-0.21521	-2.14856
			-3.026	-39.6203
			21.6744	20.4002
			-8.94808	-27.0769
			9.19076	-12.3411
			-4.90747	-16.8028
			-46.0444	-3.20175
			-4.80746	-16.1009
			3.12027	-11.8013
			-4.1807	23.7141
			-12.2038	29.9072
			24.7349	-2.38895
			6.5987	10.9304
			-3.80021	-21.9891
			-4.03454	-11.0864
			-0.78691	-16.453
			-18.4607	8.81905
			6.35391	-11.9677
			-7.62091	-5.08104
			1.9738	25.8681
			5.93786	-3.27388
			43.4077	-3.76829
			4.16497	-9.18032
			7.2015	17.2328
			-6.72212	-13.9226
			-30.1312	-11.7911
			-6.70511	-9.77024
			23.362	-1.52024
			18.6074	14.2719
			2.27358	-5.81817
			-13.178	25.1638
			-8.28303	4.71719
			2.96223	-11.02
			7.16209	22.145
			-6.13906	15.6539
			-16.6048	8.73165
			-6.99258	-19.0667
			32.6438	-17.2944
			21.6634	-21.71
			-19.1586	-2.93827
			-22.9772	3.90052
			9.48954	-4.99943
			-5.08957	-1.27928
			6.19831	-6.28519
			-25.19	2.0805
			4.0065	20.6961
			-18.6324	24.7915
			11.7778	-31.2217
			-29.8922	27.7655
			-20.1844	2.25541
			1.06169	29.5032
			8.35002	-6.83403
			18.7568	4.40877
			-9.82855	1.67514
			-10.813	27.6873
			-2.61569	11.71
			-2.14875	-21.5798
			-26.8646	5.47667
			6.107	-25.5958
			-37.0138	8.0987
			-21.5558	11.7197
			-18.3698	20.2158
			19.4457	10.2518
			-9.38864	-22.2101
			-25.0077	-27.2615
			-5.29141	1.42214
			-5.60185	0.06656
			6.19081	12.8398
			10.5917	-7.94079
			2.85307	-1.91599
			-20.5513	-12.5657
			8.56448	-3.8804
			9.84486	-21.0915
			-8.78267	3.50732
			-11.5499	7.60629
			14.817	-0.36545
			-3.6033	32.6626
			-27.9001	7.19041
			4.7915	-7.43977
			-0.95024	-4.31996
			15.0318	-21.6236
			-16.091	-6.92469
			14.6837	7.11007
			-24.8655	-10.0737
			-14.9869	-18.5479
			-19.7692	-18.0839
			-17.5268	-1.69534
			8.03191	-3.69727
			-29.6956	35.8604
			-54.0921	-7.08379
			-11.4273	6.13231
			-15.241	-5.26327
			17.2206	16.7215
			12.2772	-6.74843
			3.43095	-9.9882
			-15.4021	-7.87053
			-5.15967	36.9052
			-35.663	0.49659
			-26.0804	-19.1357
			-2.44456	-13.3126
			1.12342	26.5201
			31.065	5.40988
			16.7835	3.19165
			7.44072	8.18202
			-3.731	-11.5694
			23.6788	-14.2806
			11.784	4.46884
			28.7277	3.10736
			-12.0192	14.4039
			-11.7903	1.00813
			-7.11829	-1.10737
			18.2627	24.1833
			12.671	23.5589
			-3.29971	10.7069
			8.93977	-4.53411
			-4.87517	9.87097
			10.2412	-15.7946
			12.6506	9.40578
			7.26532	-16.377
			17.1562	17.9759
			27.1098	0.45122
			-2.10414	23.8979
			33.072	-10.7556
			-13.6885	4.24399
			-29.2764	3.97794
			21.5661	-1.25047
			-18.2295	6.16817
			13.3425	5.11072
			9.37849	2.38998
			-5.37166	28.4699
			-10.6669	-11.0035
			2.39115	-2.99385
			10.6946	13.8792
			-9.10111	-1.11739
			-7.6355	26.7255
			-10.1196	22.5501
			3.38622	11.7183
			-3.31109	-6.68232
			15.6886	-37.1102
			22.1977	2.38959
			-4.45171	-0.52453
			13.995	20.5577
			-2.09199	2.82535
			14.0981	6.92758
			8.58352	13.1708
			23.0671	-5.88501
			10.7261	8.90959
			1.74178	-14.866
			-24.9759	-1.92348
			-4.3885	9.50592
			-5.82736	21.6556
			28.972	-6.56437
			-28.8361	16.8883
			-16.3288	-8.32295
			-1.68004	18.4059
			6.27485	-11.0725
			13.3113	1.18518
			-0.69764	12.7041
			17.8067	52.4115
			-5.48659	-7.99068
			-11.7905	19.9175
			15.6038	-23.9949
			-2.55451	-17.0775
			-11.5102	-9.18283
			-22.7491	8.07606
			14.0869	20.149
			23.7933	-19.1744
			14.7629	9.73319
			-27.0555	1.70422
			-11.8293	11.6539
			-9.57966	-1.75532
			-14.6098	-10.9802
			19.08	15.6131
			-7.46992	28.5201
			-31.8949	29.9588
			-9.57582	-5.53024
			28.5865	-10.9846
			4.24727	39.9625
			17.4538	-27.1524
			21.9606	21.4094
			-14.5564	-22.8027
			-32.7465	21.8199
			-20.3176	-5.19318
			22.7291	-6.54541
			-11.867	-13.2117
			4.16619	15.6911
			-1.42553	17.3912
			20.1309	-21.3179
			7.58574	16.5613
			-16.3798	20.914
			-3.22563	-1.8785
			1.3549	5.48341
			37.3963	9.13809
			11.5883	-5.01822
			24.025	31.47
			-10.9093	-2.58645
			-36.1708	0.93537
			-13.3412	-9.58687
			-1.04989	28.9081
			14.2842	-5.43988
			5.80685	19.1896
			6.46736	7.02614
			-0.26916	1.88024
			23.8793	21.0738
			8.80626	10.5481
[truncated: 8,002 more rows]

## Sheet: Figure 2
distance/nm
BEH-free	BEH-free (ssDNA)	BEH (17 bp)	BEH (17 bp-5/5 nm)
59.08	24.57	7.83	9.05833
60.21	8.47	13	9.05833
58.19	7.71	9.54	7.83167
45.57	33.73	17.56	9.755
64.86	13.5	16.67	12.8117
9.7	16.33	11.04	9.265
22.38	19.34	6.58	11.255
43.43	21.58	5.57	7.83167
11.99	10.83	12.89	9.51667
24.46	10.73	7.89	11.1133
20.36	12.46	16.02	8.38167
22.62	26.24	6.26	9.98167
20.29	10.09	12.53	8.085
31.17	29.02	3.62	12.1433
25.65	13.9	10.1	11.56
107.09	14.94	10.65	13.055
48.75	16.07	9.19	5.28
75.33	30.12	6.4	7.33667
	47.37	15.5	8.38167
	33.07	7.32	11.1333
	34.94	11.57	10.485
	18.24	22.61	9.93167
	15.94	6.51	6.54167
	13.71	7.62	5.50167
	15.55	5.01	12.8117
	11.31	6.96	6.79333
	5.72	7.77	5.29167
	13.61	4.85	7.58167
	27.66	4.16	4.45
	29.98	9.9	6.83167
	39.98	7.67	12.39
	42.73	9.08	8.62333
	31.38	12.49	6.94167
	23.74	5.96	7.61667
	33.32	16.15	6.37
	30.74	7.67	10.8883
	11.48	10.56	9.96
	24.49	5.01	11.88
	4.22	4.76	11.75
	9.8	9.4	4.07333
	14.03	6.86	5.20667
	29.99	4.11	6.96833
	5.73	6.6	10.5333
	8.2	6.88	6.30167
	9.35	4.21	10.7083
	2.32	4.62	8.68
	10.78	4.11	9.50833
	9.07	5.83	2.95833
	16.56	6.39	11.355
	9.51	5.47	11.7767
	8.96	11.95	6.82167
	8.39	8.57	9.425
	9.88	3.65	10.085
	16.02	14.29	9.00333
	21.31	3.85	9.55333
	22.5	10.53	12.2333
	15.26	7.38	12.365
	16.62	4.37	8.455
	6.93	7.21	11.8483
	26.18	4.4	10.9833
	12.2	10.81	3.16167
	12.91	5.57	7.15
	19.2	7.03	7.925
	8.1	4.72	6.68167
	13.06	7.38	8.21667
	21.4	5.03	6.69167
	0.82	5.47	6.215
	9.07	10.58	6.895
	7.92	7.97	8.60833
	23.22	13.56	7.755
	7.17	11.59	9.49333
	13.08	14.88	5.54167
	11.66	6.43	8.68
	7.52	5.85	12.855
	10.91	15.37	10.2567
	15.29	8.46	9.67333
	11	8.17	9.395
	15.32	10.58	9.00333
	7.28	16.09	9.665
	10.53	17.98	5.90833
	11.57	10.13	6.76667
	8.56	1.63	5.20667
	11.1	12.21	8.085
	24.26	5.4	13.8367
	41.26	11.02	16.7833
	45.21	6.67	7.33667
	60.17	5.37	10.9983
	25.32	7.03	6.49333
	33.38	7.78	7.925
	11.8	9.22	8.01667
	21.02	5.86	5.99833
	48.09	4.08	8.085
	12.12	8.21	9.93167
	21.83	5.36	6.68167
	29.85	5.37	7.625
	15.96	12.53	10.4483
	34.94	3.08	5.10833
	40.86	6.17	9.51667
	63.1	19.38	8.09333
	9.2	5.36	7.925
	9.35	2.34
	9.68	6.12
	17.27	8.3
	16.96	6.67
	27.98	16.45
	28.27	6.51
	33.07	7.89
	41.26	14.18
	41.81	4.83
	31.3	14.15
	5.49	6.66
	7.93	6.4
	10.48	5.66
	13.04	5.47
	16.46	10.31
	9.69	12.41
	24.23	7.57
	17.34	8.57
		5.24
		6.99
		8.94
		8.67
		9.35
		4.36
		11.97
		5.47
		11.83
		7.34
		5.09
		9.48
		10.81
		3.89
		9.69

## Sheet: Figure 3
Figure 3d
	signal intensity
	repeat 1	repeat 2	repeat 3	Signal increase/fold	Std
Background	0.939597	0.986582	1.07382	1	0.06811
With glucose	3.49664	3.53126	3.73385	3.58725	0.12813
Figure 3e
	repeat 1	repeat 2	repeat 3	Signal increase/fold	Std
Background	1.042	0.927035	1.03097	1	0.06343
With amylose	1.874	1.71863	2.34404	1.97889	0.32563
Figure 3f
Sensitivity
	BEH-free	BEH
GOX/HRP	1 μM	1 mM
GOX/DNAzyme	100 μM	100 mM
AOX/HRP	1 μM	100 μM
AM/GOX/HRP	1 μg/mL	10 μg/mL

## Sheet: Figure 4
Figure 4a
	Current/nA
Total three reactions	1st	2st	3st	Mean	Std
SOX:HRP = 0.5:1	66.88	76.22		71.55	6.60438
SOX:HRP = 1:1	130.8	147	145	140.933	8.83252
SOX:HRP = 5:1	109.5	110.7		110.1	0.84853
SOX:HRP = 10:1	76.86	58.22		67.54	13.1805
SOX:HRP = 20:1	13.01	61.48		37.245	34.2735
Figure 4b
sarcosine concentration in serum / uM	Current /nA
	1st	2st	3st	Mean	Std
blank	45.7	48	50.5	48.0667	2.40069
0.05µM	50	46.9	48.8	48.5667	1.56312
0.1µM	69.2	73.4	--	71.3	2.96985
0.5µM	81.1	92.5	95.3	89.6333	7.52152
1µM	110	106	114.8	110.267	4.40606
5µM	161.5	137.5	185.6	161.533	24.05
10µM	187.3	183.5	184	184.933	2.06478
100µM	217.2	205.6	205.5	209.433	6.72632
1000µM	279	279.9	268.6	275.833	6.28039
10000µM	313.8	290.5	332.8	312.367	21.1864
Figure 4c （left panel）
Concentration/ µM		SD/%	note：SD/% = (Std/Mean)*100
20		56.2409
40		66.3304
60		69.9759
80		73.0835
100		71.4757
Concentration/ µM		SD/%	note：SD/% = (Std/Mean)*100
1		3.99582
5		14.8886
10		1.1165
100		3.21167
1000		2.27688
Figure 4c （right panel）
	Mean SD/%
Commercial	60.64	17.66
BEH	5.34	4.21
Figure 4d
	Concentration level/ µM
BEH	0.05-10000
Commercial	1-100
Enzyme cascade	50-1000
Level in normal serum	0.6-2.67
Figure 4e	source date
	repeat 1	repeat2	repeat 3	Mean	STD	Normalized signal	Std
blank	4.852	2.477	5.492	4.27367	1.58852	0.1812	0.06735
D-Ala	3.353	3.704	3.422	3.493	0.18596	0.1481	0.00788
L-Ala	2.683	2.911	5.082	3.55867	1.32416	0.15089	0.05614
Sarcosine	21.53	25.64	--	23.585	2.90621	1	0.12322

## Sheet: Figure 5
Figure 5b			Figure 5c			Figure 5d			Figure 5e
Patient no.1-no.90	Concentration/ µM		Sarconsine concentration for Normal	Sarconsine concentrationCancer		Absorbance of sarcosine detection for Normal	Absorbance of sarcosine detection for Cancer		Nomal=0 Cancer=1	sarcosine concentration/µM
1	0.04		0.04	1.75		0.089	0.092		0	0.04
2	0.05		0.05	1.23		0.109	0.081		0	0.05
3	0.14		0.14	0.83		0.057	0.076		0	0.14
4	0.65		0.65	1.66		0.063	0.087		0	0.65
5	0.87		0.87	7.58		0.071	0.07		0	0.87
6	0.42		0.42	11.35		0.072	0.083		0	0.42
7	0.083		0.083	4.17		0.09	0.094		0	0.083
8	0.054		0.054	6.16		0.07	0.078		0	0.054
9	0.037		0.037	12.59		0.064	0.079		0	0.037
10	0.089		0.089	29.5		0.071	0.077		0	0.089
11	0.077		0.077	22.9		0.073	0.08		0	0.077
12	0.085		0.085	12.88		0.086	0.07		0	0.085
13	0.036		0.036	15.85		0.086	0.096		0	0.036
14	0.072		0.072	15.85		0.09	0.078		0	0.072
15	0.144		0.144	16.22		0.078	0.081		0	0.144
16	0.074		0.074	5		0.069	0.085		0	0.074
17	0.56		0.56	3.52		0.068	0.094		0	0.56
18	0.085		0.085	10.72		0.066			0	0.085
19	0.141		0.141	14.45		0.074			0	0.141
20	0.087		0.087	15.14		0.069			0	0.087
21	0.074		0.074	56.23		0.09			0	0.074
22	0.044		0.044	41.69		0.067			0	0.044
23	0.108		0.108	52.18		0.07			0	0.108
24	0.083		0.083	7.94		0.073			0	0.083
25	0.071		0.071	3.8		0.08			0	0.071
26	0.05		0.05	10.1		0.074			0	0.05
27	0.066		0.066	12.59		0.066			0	0.066
28	0.094		0.094	0.48		0.068			0	0.094
29	0.095		0.095	2.19		0.079			0	0.095
30	0.122		0.122	0.186		0.072			0	0.122
31	0.093		0.093	11.48		0.066			0	0.093
32	0.202		0.202	0.8		0.071			0	0.202
33	0.068		0.068	0.12		0.059			0	0.068
34	0.105		0.105	4		0.073			0	0.105
35	0.105		0.105	3.63		0.059			0	0.105
36	0.039		0.039	0.146		--			0	0.039
37	0.026		0.026	13.49		--			0	0.026
38	0.043		0.043	1.23		--			0	0.043
39	0.0348		0.0348	19.5		--			0	0.0348
40	0.0466		0.0466	2.69		--			0	0.0466
41	0.06		0.06	11.22		--			0	0.06
42	0.043		0.043	6.1		--			0	0.043
43	0.053		0.053	7.59		--			0	0.053
44	0.062		0.062	0.116		--			0	0.062
45	0.071		0.071	0.89		--			0	0.071
46	1.75					--			1	0.66809
47	1.23					--			1	0.29744
48	0.83					--			1	0.45722
49	1.66					--			1	0.38048
50	7.58					--			1	0.66568
51	11.35					--			1	0.98242
52	4.17					--			1	1.59154
53	6.16								1	0.78916
54	12.59								1	5.33812
55	29.5								1	0.40757
56	22.9								1	1.24534
57	12.88								1	0.75288
58	15.85								1	1.07257
59	15.85								1	0.33763
60	16.22								1	1.23971
61	5								1	1.02604
62	3.52								1	0.89173
63	10.72								1	9.72774
64	14.45								1	1.001
65	15.14								1	0.70858
66	56.23								1	4.59756
67	41.69								1	1.21527
68	52.18								1	27.8983
69	7.94								1	0.9398
70	3.8								1	0.43032
71	10.1								1	23.6396
72	12.59								1	0.51665
73	0.48								1	0.775
74	2.19								1	19.8326
75	0.186								1	4.89828
76	11.48								1	2.80984
77	0.8								1	1.52111
78	0.12								1	1.76453
79	4								1	11.7323
80	3.63								1	5.33812
81	0.146								1	0.97621
82	13.49								1	1.42902
83	1.23								1	0.51712
84	19.5								1	9.29731
85	2.69								1	1.24759
86	11.22								1	0.7522
87	6.1								1	1.27
88	7.59								1	1.33667
89	0.116								1	0.14533
90	0.89								1	1.74333

## Sheet: Supplementary Figure 5
Supplementary Figure 5a	18	20	16	18	17
(number)	15	21	18	17	19
	21	16	19	16	22
	16	18	18	17	20
	18	17	24	24	20
Supplementary Figure 5b	15.3472	16.2845	18.8411	15.7875	17.6783
(nm)	17.3193	16.3025	16.9826	16.725	17.0679
	16.2217	18.8927	15.9139	17.3082	15.9841
	17.1931	17.0944	18.2139	16.8131	15.221
	16.615	16.6218	14.1892	15.055	15.8315
Supplementary Figure 5c (nm)
14.22
15.07
15.21
22.85
14.95
14.96
21.4
17.68
10
10.24
9.71
10.01
25.25
16.62
7.3
7.3
20.89
22.59
14.79
14.96
14.34
13.53
13.53
20.02
19.05
17.91
17.29
17.29
20.75
16.52
15.57
18.42
19.8
11.17
12.18
16.14
16.77
15.66
19.99
19.57
19.71
20.76
19
18.23
20.21
28.41
27.6
25.07
14.14
15.82
17
26.71
20.21
22.24
14.96
13.98
12.62
12.29
19.54
9.83
12
19.92
20.89
14.16
14.16
19.48
20.45
19.35
29.58
18.66
18.07
20.6
18.49
12.02
14.08
14.08
17.39
18.91
23.03
16.02
13.21
13.68
19.83
14.29
17.25
19.66
11.55
12.23
29.71
18.95
16.5
17.48
14.49
11.74
10.86
12.83
12.66
20.49
19.43
20.97
11.38
11.76
11.01
15.24
20.77
21.42
15.66
22.23
20
19.13
16.17
17.07
16.96
25.34
17.81
15.44
20.02
16.84
19.26
15.34
31.07
15.8
14.44
17.67
11.01
12.75
10.01
14.01
15.66
13.12
13.08
12.41
20.28
23.98
24.51
18.89
17.54
17.54
16.07
16.72
19.66
8.65
9.28
12.06
23.81
21.08
13.12
21.98
28.41
20.48
20.63
15.2
15
22.32
17.51
17.91
16.52
15.35
15.08
13.53
7.68
7.28
12.36
22.85
12.02
12.02
18.38
17.54
16.54
16.04
13.44
13.08
19.39
19.05
22.49
16.9
15.07
14.1
13.74
14.41
16.97
17.17
27.2
15.25
10.61
11.21
20.48
19.66
16.5
21.94
15.64
15.12
19.66
20.29
16.61
16.44
15.05
14.57
19.77
23.99
24.58
23.57
15.24
14.16
14.11
14.11
13.71
13.08
13.44
17.59
18.08
15.93
12.75
13.89
16.71
19.5
20.29
16.48
17.24
20.14
20.96
13.99
13.53
12.63
23.55
19.1
13.12
15.52
15.25
17.11
15.35
30.09
19.17
24.27
11.43
17.35
29.73
23.99
11.33
10.38
12.71
18.76
15.35
11.74
16.15
15.69
14.8
20.68
20.92
13.49
12.14
12.44
15.61
15.18
17.03
12.41
12.66
18.46
12.45
19.96
14.34
15.69
18.92
17.03
29.69
13.34
12.96
16.39
16.29
16.23
13.68
13.82
23.67
20.63
20.49
17.73
19.15
19.15
23.02
19.66
11.33
14.01
15.88
17.54
16.71
26.33
12.75
13.82
19.54
10.01
9.54
21.04
21.38
15.52
16.28
21.41
17.1
13.99
17.81
20.29
12.41
11.58
19.53
14.83
24.33
25.85
17.68
29.39
14.65
13.82
18.74
17.51
7.54
17.54
17.6
17.08
15.98
16.52
16.97
14.77
14.12
24.78
19.42
19.99
19.94
13.08
13.54
12.25
11.46
12.83
11.33
10.51
12.63
18.23
17.18
15.55
12.25
12.6
12.91
13.08
22.9
21.56
20.6
10.65
13.12
12.62
19.43
20.74
17.87
18.65
18.36
11.1
12
17.2
21.19
20.21
15.69
18.25
17.11
17.29
17.59
16.61
18.06
18.06
13.08
11.95
18.74
15.9
18.74
25.89
12.83
13.74
10.7
9.72
13.44
31.32
20.97
12.82
11.37
19.23
18.2
9.77
11.09
23.03
20.89
10.01
11.1
12.17
16.33
15.66
15.09
13.12
13.71
11.34
11.01
11.08
15.64
24.36
13.6
13.64
12.26
10.24
10.69
14.29
13.34
10.39
17.17
12.93
12.75
17.41
16.94
16.97
15.91
13.99
14.44
16.14
16.14
15.36
14.22
14.22
8.76
7.28
10.66
13.91
14.1
23.45
16.54
19.8
20.49
18.12
18.59
11.7
12.71
17.41
11.91
10.86
17.39
15.2
14.77
17.22
16.54
16.15
14.8
15.49
18.86
15.55
17.98
13.82
14.79
24.89
0.49
1.09
12.49
9.43
13.71
18.07
14.6
11.55
15.73
17.8
18.56
14.58
11.08
13.44
18.88
13.92
11.82
16.31

## Sheet: Supplementary Figure 20
	Supplementary Figure 20a
Supplementary Figure 20b same image as Supplementary Figure 20a with gray scale

## Sheet: Supplementary Figure 22
distance (nm)
G1	G3	G5	G7
18.12	67.17	59.64	89.51
12.49	53	56.59	91.4
23.02	46.02	59.04	85.09
18.7	50.35	59.07	76.33
16.16	42.81	65.8	83.03
13.92	40	58.66	77.38
18.71	33.53	63.97	95.12
16.41	39.45	61.2	87.2
17.67	39.99	51.68	75.62
8.2	47.41	52.25	81.45
17.13	38.67	61.31	69.7
11.83	50.06	62.33	80.79
15.13	47.41	57.64	80.79
14.67	50.32	68.45	90.1
9.98	31.68	72.07	87.5
15.13	48.51	65.86	83.02
11.94	44.49	65.87	75.75
11.6	38.69	70.69	84.18
17.67	47.86	67.51	89.51
6.96	52.6	60.47	86.09
11.48	53	66.43	79.17
14.11	38.22	57.57	81.46
8.2	44.2	62.92	82.95
11.6	35.53	58.5	81.91
19.96	44.78	65.66	86.62
15.12	41.58	61.91	88.29
21.39	50.75	45.99	84.45
11.83	50.35	71.54	76.31
14.77	51.34	73.41	85.18
9.98	41.79	67.51	77.12
9.98	52.6	65.38	72.35
18.71	61.18	70.93	92.39
9.28	32.49	56.04	91.51
11.01	47.5	53.79	85.12
14.02	48.49	56.59	82.61
12.5	52.6	58.02	91.71
18.05	42.81	59.69	79.65
15.13	46.02	70.29	82.17
9.84	42.09	65.39	81.5
9.57	39.99	73.83	84.69
13.13	39.99	66.69	80.25
13.23	40	56.59	87.93
13.53	39.99	71.21	84.18
19.96	40.95	60.11	88.12
13.92	54.21	59.04	75.99
13.13	47.86	61.71	84.69
13.23	44.51	58.02	78.15
13.53	35.77	70.93	77.78
11.83	43.72	63.38	91.16
15.13	45.66	56.07	89.69
16.24	53.65	66.54	85.26
9.98	36.84	76.69	94.64
13.23	44.78	76.43	84.75
15.56	51.37	75.62	84.04
20.29	47.04	63.03	86.62
16.73	39.56	57.56	85.84
11.94	50.24	64.73	83.73
13.23	47.42	63.48	83.81
17.44	44.78	47.56	90.82
11.6	42.82	61.31	74.4
18.12	47.88	61.11	86.95
9.98	42.09	67.63	88.11
6.76	37.19	67.22	83.02
22.85	44.51	64.92	79.83
13.92	46.49	43.55	74.82
18.04	42.41	55.11	81.45
13.53	35.42	62.29	89.21
18.71	46.02	63.79	78.5
11.6	47.86	68.36	89.69
13.12	47.5	75.21	86.62
16.49	37.19	65.16	86.62
14.02	31.67	56.14	86.97
14.85	35.41	66.54	88.79
13.23	46.49	63.79	89.26
13.12	41.59	74.85	85.64
11.83	35.4	58.6	89.87
17.75	38.35	73.45	81.45
13.13	42.11	63.11	82.02
18.34	56.56	70.42	88.78
13.23	55.96	66.43	78.62
16.41	44.8	67.27	90.48
15.13	47.13	55.95	80.11
18.34	44.12	65.16	82.95
14.85	48.49	58.31	94.31
13.23	53.27	77.82	93.91
14.02	48.68	57.75	82.44
14.67	48.94	67.04	90.75
13.13	50.24	51.99	83.65
10.38	45.64	54.23	80.79
15.56	44.99	63.11	87.08
8.37	44.12	57.48	80.11
5.92	52.6	55.11	87.75
16.24	43.71	65.61	96.85
11.6	50.24	69.86	86.32
15.13	53	60.68	88.34
17.44	43.41	60.15	94.31
21.33	40.95	61.18	84.06
12.81	43.41	54.87	79.98
11.83	48.67	73.44	88.44
13.23	43.41	59.79	83.67
	39.56	48.35
	53	57.07
	53.02	64.47
	53.02	57.34
	55.86	69.26
	55.94	56.91
	43.41	59.67
	53.27	65.61
	42.41	60.68
		65.71
		68.54
		62.67
		58.42
		63.63
		60.15
		67.25
		67.88
		62.67
		61.39
		51.17
		66.57
		59.15

## Sheet: Supplementary Figure 31
distance (nm)
G3	G5	G7
40	80	80
60	70	70
50	60	90
30	70	80
30	60	100
30	70	80
30	60	100
30	90	100
30	90	90
40	70	80
40	70	70
30	70	60
40	60	90
30	70	60
40	80	50
30	50	70
60	40	80
30	40	60
20	40	90
30	50	110
30	40	100
40	50	70
30	50	130
50	40	80
20	60	70
30	60	80
40	50	70
50	50	60
40	60	60
30	50	90
50	40	90
50	60	60
30	60	60
50	70	50
40	60	70
40	60	80
50	70	80
60	50	110
40	60	50
60	70	50
50	50	70
40	40	90
60	40	60
50	40	80
60	50	80
30	70	80
40	70	70
60	60	90
40	60	60
40	60	50
30	60	70
40	50
30	50
30
40

## Sheet: Supplementary Figure 32c&d
Supplementary Figure 32c
	Different sarcosine concentration
Time	1000uM	100uM	50uM	10uM	blank
-00:00	0.075	0.068	0.065	0.067	0.064
01:00:00	0.081	0.069	0.066	0.066	0.064
02:00:00	0.087	0.069	0.066	0.066	0.064
03:00:00	0.094	0.07	0.066	0.066	0.064
04:00:00	0.101	0.07	0.066	0.067	0.064
05:00:00	0.111	0.071	0.067	0.067	0.064
06:00:00	0.121	0.071	0.067	0.067	0.064
07:00:00	0.121	0.072	0.068	0.067	0.064
08:00:00	0.132	0.073	0.068	0.067	0.065
09:00:00	0.139	0.073	0.068	0.067	0.064
10:00:00	0.152	0.074	0.068	0.067	0.065
11:00:00	0.154	0.075	0.068	0.067	0.065
12:00:00	0.167	0.075	0.068	0.067	0.064
13:00:00	0.175	0.076	0.069	0.07	0.065
14:00:00	0.184	0.076	0.069	0.067	0.065
15:00:00	0.188	0.077	0.069	0.069	0.065
16:00:00	0.201	0.077	0.07	0.067	0.065
17:00:00	0.21	0.078	0.07	0.067	0.065
18:00:00	0.22	0.079	0.07	0.07	0.065
19:00:00	0.23	0.079	0.07	0.068	0.065
20:00:00	0.24	0.08	0.071	0.067	0.065
21:00:00	0.247	0.08	0.071	0.069	0.065
22:00:00	0.258	0.081	0.072	0.068	0.065
23:00:00	0.271	0.082	0.071	0.068	0.065
1 day, 0:00:00	0.279	0.082	0.072	0.069	0.065
1 day, 1:00:00	0.289	0.083	0.072	0.071	0.065
1 day, 2:00:00	0.296	0.083	0.072	0.069	0.065
1 day, 3:00:00	0.306	0.084	0.073	0.068	0.065
1 day, 4:00:00	0.314	0.084	0.073	0.069	0.065
1 day, 5:00:00	0.322	0.085	0.073	0.07	0.065
1 day, 6:00:00	0.329	0.085	0.073	0.069	0.065
Supplementary Figure 32d
Concentration of Sarcosine	Absorbance/a.u.
0mM	0.065
0.1mM	0.085

[truncated: 22 more sheets: Supplementary Figure 33, Supplementary Figure 34, Supplementary Figure 35b, Supplementary Figure 36, Supplementary Figure 38, Supplementary Figure 40d&e, Supplementary Figure 41c, Supplementary Figure 42d, Supplementary Figure 43e, Supplementary Figure 44, Supplementary Figure 45, Supplementary Figure 46, Supplementary Figure 47, Supplementary Figure 48, Supplementary Figure 49, Supplementary Figure 51, Supplementary Figure 52, Supplementary Figure 53, Supplementary Figure 54b, Supplementary Figure 55 …]
